# Supplementary material for: Physician emigration from Nigeria and the associated factors: the implications to safeguarding the Nigeria health system
Source: Hum Resour Health. 2022 Dec 20;20:85. doi: 10.1186/s12960-022-00788-z (PMC9764293; doi:10.1186/s12960-022-00788-z)
Supplement: Supplementary file 1 — Additional file 1. Physician emigration from Nigeria survey data set. [file 12960_2022_788_MOESM1_ESM.csv]

Timestamp	1. Your age at your last birthday	2. Your sex	3. Marital status	4. If your answer to question 3 above is "Married" what is your spouse's profession?	5. Your religion. (Please, specify the religion if your response is 'Other')	6. Highest education acquired. (Please, specify if your response is 'Other')	7. What is your country of acquiring first professional (MBBS or equivalent) degree? (Please, specify the country if your response is 'Other')	8. What type of institution did you attend to obtain MBBS?	9. What is your current professional cadre?	10. What is your area of specialization or interest to specialize. (Please, specify the specialty if your response is 'Other')	11. What is the duration of your professional (post MBBS) practice in years?	12. What is your state of practice or training?	13. In what type of health facility are you currently practicing?	14. How would you describe the location of your practice?	15. How satisfied are you with your current professional practice in Nigeria?	16. Are you willing to continue your professional practice in Nigeria?	17. If your answer to question 16 above is “Yes”, what is/are your motivations or concerns? (Select as many that apply; Please, specify the concerns if your responses include "Other").	18. If your answer to question 16 above is “Undecided”, what is/are your concerns regarding your future location of practice? (Select as many that apply; Please, specify your reasons if your responses include "Other")	19. If your answer to question 16 above is ‘No’, which country(ies) are you planning to emigrate to? (Select as many that apply; Please, specify the country if your responses include "Other")	20. If your answer to question 16 above is ‘No’, when are you planning to emigrate from Nigeria? (Select as many that apply; Please, specify the time if your responses include "Other")	21. If your answer to question 16 above is “No”, what is/are reason(s) for your planned relocation of practice? (Select as many that apply; Please, specify your reasons if your responses include "Other")	22. If your answer to question 16 above is “No”, what is your planned length of stay outside Nigeria if you eventually relocate?	23. If your answer to question 16 above is “No”, how likely is it that you will come back to Nigeria for practice after spending some time abroad?
2021/07/28 3:08:54 PM GMT+1	40	Female	Married	Non physician health worker	Christianity	Member WACP/NPMCN	Nigeria	Public University	Resident Doctor (in-training)	Community Health	12	Ebonyi	Public Federal Government owned Health Facility	Urban	Very unsatisfied	Yes	Desire to maintain family ties
2021/07/28 3:16:13 PM GMT+1	28	Male	Single		Christianity	MBBS	Nigeria	Public University	Medical Officer	Psychiatry	2	Lagos	Private Health Facility	Urban	Very unsatisfied	No			Qatar;United Kingdom;United States of America	As soon as I get employment abroad	Poor remuneration;Irregular pay;Delayed pay;Having to work extra hours without commensurate pay;Lack of diagnostic facilities;Due to rising insecurity;Lack of social amenities;Lack of space to do specialist/residency training;To pursue international residency training;To acquire further training/skills;To gain international experience;Lack of insurance against work related risk	Indefifintelly	Very unlikely
2021/07/28 3:18:55 PM GMT+1	32	Female	Married	Non physician health worker	Christianity	MBBS	Nigeria	Public University	Resident Doctor (in-training)	Community Health	6 years	Ebonyi	Public Federal Government owned Health Facility	Urban	Unsatisfied	Undecided		Uncertainty about Government policies on health;Inadequacy of funding of the health sector;Inadequacy of remuneration;Lack of diagnostic equipments;Rising insecurity;Lack of social amenities;Uncertainty of job security
2021/07/28 3:30:36 PM GMT+1	29	Female	Married	Physician	Christianity	MBBS	Nigeria	Public University	Medical Officer	Obstetrics & Gynaecology	5years	Osun	Public Local Government owned Health Facility	Semi-urban	Unsatisfied	No			United Kingdom	As soon as I get employment abroad	Poor remuneration;Irregular pay;Delayed pay;Having to work extra hours without commensurate pay;To augment monthly income;Lack of diagnostic facilities;Due to rising insecurity;Lack of social amenities;Lack of space to do specialist/residency training;To join family members living abroad;Lack of job security;To pursue international residency training;To acquire further training/skills;To gain int…	Indefifintelly	Unlikely
2021/07/28 3:35:42 PM GMT+1	40	Male	Married	Physician	Christianity	MBBS	Nigeria	Public University	Fellow (post training)	Community Health	9	Ebonyi	Public Federal Government owned Health Facility	Urban	Very unsatisfied	No			United States of America	It depends on God's direction	To acquire further training/skills	Undecided
2021/07/28 3:40:05 PM GMT+1	27	Female	Married	Physician	Christianity	MBBS	Nigeria	Public University	Medical Officer	Family Medicine	2years	Lagos	Private Health Facility	Urban	Unsatisfied	No			United Kingdom	As soon as the opportunity comes my way	Poor remuneration;Having to work extra hours without commensurate pay;Lack of diagnostic facilities;Due to rising insecurity;Lack of social amenities;To pursue international residency training;Lack of insurance against work related risk	Indefifintelly	Very unlikely
2021/07/28 3:42:58 PM GMT+1	33	Male	Married	Physician	African Traditional Religion	Fellowship (WACP, WACS or NPMCN)	Nigeria	Public University	Fellow (post training)	Community Health	11	Abia	Public Federal Government owned Health Facility	Urban	Unsatisfied	No			Switzerland;United Arab Emirate (UAE);United Kingdom;United States of America	As soon as I get employment abroad;As soon as the opportunity comes my way;In few months time	Poor remuneration;Due to rising insecurity;To pursue international residency training;To acquire further training/skills;To gain international experience	0 - 5 years	Unlikely
2021/07/28 3:47:50 PM GMT+1	35	Male	Married	Non health worker	Christianity	MBBS	Nigeria	Public University	Medical Officer	General Practioner	10 years	Plateau	Public Federal Government owned Health Facility	Semi-urban	Unsatisfied	No			Australia;Saudi Arabia;United Kingdom	As soon as I get employment abroad;As soon as the opportunity comes my way;In the next 2 years	Poor remuneration;Having to work extra hours without commensurate pay;Lack of diagnostic facilities;Due to rising insecurity;Lack of social amenities;Lack of space to do specialist/residency training;To acquire further training/skills;Lack of insurance against work related risk		Very unlikely
2021/07/28 3:49:39 PM GMT+1	45	Male	Married	Non health worker	Islam	Member WACP/NPMCN	Nigeria	Public University	Resident Doctor (in-training)	Community Health	8	Ebonyi	Public Federal Government owned Health Facility	Urban	Very unsatisfied	Undecided	Desire to maintain family ties;I feel it is too late for me to travel outside for professional practice	Uncertainty about Government policies on health;Inadequacy of remuneration;Uncertainty of job security
2021/07/28 4:05:11 PM GMT+1	50	Male	Married	Non health worker	Christianity	Fellowship (WACP, WACS or NPMCN)	Nigeria	Public University	Fellow (post training)	Obstetrics & Gynaecology	20	Enugu	Public Federal Government owned Health Facility	Urban	Satified	Undecided		Uncertainty about Government policies on health;Inadequacy of funding of the health sector;Inadequacy of remuneration;Lack of diagnostic equipments;Rising insecurity
2021/07/28 4:11:36 PM GMT+1	27	Male	Single		Christianity	MBBS	Nigeria	Public University	Medical Officer	Surgery	2	Ebonyi	Public State Government owned Health Facility	Rural	Very unsatisfied	No			Ireland;United Kingdom;United States of America	In the next 2 years	Poor remuneration;Irregular pay;Delayed pay;Having to work extra hours without commensurate pay;Due to rising insecurity	Indefifintelly	Very unlikely
2021/07/28 4:17:25 PM GMT+1	44	Male	Married	Non health worker	Islam	Fellowship (WACP, WACS or NPMCN)	Nigeria	Public University	Fellow (post training)	Community Health	15	Ebonyi	Public Federal Government owned Health Facility	Urban	Unsatisfied	Yes	Service to my country
2021/07/28 4:18:28 PM GMT+1	59years	Male	Married	Non health worker	Christianity	Fellowship (WACP, WACS or NPMCN)	Nigeria	Public University	Fellow (post training)	Maxillofacial surgery	9years	Benue	Public Federal Government owned Health Facility	Urban	Very unsatisfied	No			Saudi Arabia	I am in Saudi Arabia already.	Having to work extra hours without commensurate pay	Indefifintelly	Very unlikely
2021/07/28 4:24:21 PM GMT+1	40	Male	Married	Non health worker	Christianity	MBBS	Nigeria	Public University	Resident Doctor (in-training)	Community Health	10years +	Ebonyi	Public Federal Government owned Health Facility	Urban	Unsatisfied	Undecided		Uncertainty about Government policies on health;Inadequacy of funding of the health sector;Inadequacy of remuneration;Rising insecurity;Uncertainty of job security
2021/07/28 4:25:31 PM GMT+1	39	Female	Married	Non health worker	Christianity	MBBS	Nigeria	Public University	Resident Doctor (in-training)	Community Health	11 years	Ebonyi	Public Federal Government owned Health Facility	Urban	Very unsatisfied	No			Australia;Canada;Saudi Arabia;United Kingdom;United States of America	In few months time	Poor remuneration;Lack of diagnostic facilities;Due to rising insecurity;Lack of social amenities;Lack of job security;To pursue international residency training;To acquire further training/skills;To gain international experience;Lack of insurance against work related risk;Access to quality health care delivery for my family	Indefifintelly	Very unlikely
2021/07/28 4:42:57 PM GMT+1	37	Female	Married	Physician	Christianity	Member WACP/NPMCN	Nigeria	Public University	Resident Doctor (in-training)	Ophthalmology	12	Benue	Public State Government owned Health Facility	Urban	Unsatisfied	Undecided		Inadequacy of remuneration;Lack of diagnostic equipments;Rising insecurity
2021/07/28 4:44:48 PM GMT+1	27	Female	Married	Physician	Christianity	MBBS	Nigeria	Public University	Medical Officer	Pathology	3	Benue	Public Federal Government owned Health Facility	Urban	Unsatisfied	No			United Kingdom	As soon as I get employment abroad;In few months time	Poor remuneration;Having to work extra hours without commensurate pay;Due to rising insecurity	More than 10 years	Very unlikely
2021/07/28 4:45:11 PM GMT+1	37	Male	Married	Physician	Christianity	Member WACP/NPMCN	Nigeria	Public University	Resident Doctor (in-training)	Orthopaedics	7 yrs	Edo	Public Federal Government owned Health Facility	Urban	Unsatisfied	No			Qatar;Saudi Arabia;United Arab Emirate (UAE);United Kingdom	As soon as I finish up residency training;In few months time	Poor remuneration;Having to work extra hours without commensurate pay;To augment monthly income;Due to rising insecurity;Lack of social amenities;Lack of job security;To acquire further training/skills;To gain international experience	More than 10 years	Likely
2021/07/28 4:50:32 PM GMT+1	44	Male	Married	Non health worker	Christianity	Member WACP/NPMCN	Nigeria	Public University	Fellow (post training)	Laboratory Medicine	14	Ebonyi	Public Federal Government owned Health Facility	Urban	Unsatisfied	Undecided		Hostile work environment
2021/07/28 4:54:06 PM GMT+1	36	Male	Married	Physician	Christianity	Member WACP/NPMCN	Nigeria	Public University	Resident Doctor (in-training)	Community Health	10	Ebonyi	Public Federal Government owned Health Facility	Urban	Unsatisfied	Yes	To contribute my quota to the country's health system;My knowledge gained over the last few years are best suited for low and middle income economies
2021/07/28 4:54:38 PM GMT+1	45	Male	Married	Non health worker	Christianity	Fellowship (WACP, WACS or NPMCN)	Nigeria	Public University	Fellow (post training)	Community Health	22	Ebonyi	Public Federal Government owned Health Facility	Urban	Very satisfied	Yes	Service to my country;To contribute my quota to the country's health system
2021/07/28 4:57:30 PM GMT+1	54	Female	Married	Non health worker	Christianity	Fellowship (WACP, WACS or NPMCN)	Nigeria	Public University	Fellow (post training)	Community Health	31	Akwa Ibom	Public Federal Government owned Health Facility	Urban	Unsatisfied	Undecided		Uncertainty about Government policies on health;Inadequacy of funding of the health sector;Rising insecurity;Lack of social amenities;Uncertainty of job security
2021/07/28 5:06:33 PM GMT+1	40	Male	Married	Non physician health worker	Christianity	Fellowship (WACP, WACS or NPMCN)	Nigeria	Public University	Fellow (post training)	Paediatrics	14	Enugu	Public Federal Government owned Health Facility	Semi-urban	Unsatisfied	No			United Kingdom	Already emigrated	Poor remuneration;To acquire further training/skills;To gain international experience	Undecided	Likely
2021/07/28 5:06:40 PM GMT+1	39	Female	Married	Non physician health worker	Christianity	MPH/MSc	Nigeria	Public University	Medical Officer	Family Medicine	14	FCT ABuja	Public Federal Government owned Health Facility	Urban	Unsatisfied	Undecided		Inadequacy of funding of the health sector;Inadequacy of remuneration;Lack of diagnostic equipments;Rising insecurity;Lack of social amenities
2021/07/28 5:06:46 PM GMT+1	45	Male	Married	Physician	Christianity	Fellowship FCPaed SA	Nigeria	Public University	Fellow (post training)	Paediatrics	12	Benue	Public Federal Government owned Health Facility	Urban	Unsatisfied	No			Canada;United Kingdom	As soon as I get employment abroad;As soon as the opportunity comes my way	Poor remuneration;Lack of diagnostic facilities;Very poor and conducive working environment and insecurity in the country	Undecided	Likely
2021/07/28 5:24:08 PM GMT+1	71	Male	Married	Physician	Christianity	Professor	Nigeria	Public University	Fellow (post training)	Internal Medicine	43	Benue	Public Federal Government owned Health Facility	Urban	Unsatisfied	Yes	To contribute my quota to the country's health system
2021/07/28 5:36:15 PM GMT+1	26	Female	Married	Physician	Christianity	MBBS	Nigeria	Public University	Medical Officer	Obstetrics & Gynaecology	2	Rivers	Private Health Facility	Semi-urban	Very unsatisfied	No			Canada;United Kingdom	As soon as I get employment abroad	Poor remuneration;Irregular pay;Having to work extra hours without commensurate pay;Due to rising insecurity;Lack of space to do specialist/residency training;Lack of job security;To pursue international residency training;To acquire further training/skills	Undecided	Likely
2021/07/28 5:49:00 PM GMT+1	42	Male	Single	Non physician health worker	Christianity	Member WACP/NPMCN	Nigeria	Public University	Resident Doctor (in-training)	Paediatrics	13yrs	Enugu	Public State Government owned Health Facility	Urban	Very unsatisfied	No			United Kingdom;United States of America	I have already left.	Poor remuneration;Irregular pay;Delayed pay;Having to work extra hours without commensurate pay;Lack of diagnostic facilities;Due to rising insecurity;Lack of social amenities;To join family members living abroad;Lack of job security;To pursue international residency training;Lack of insurance against work related risk;Poor working relationship with our elders. They see the young ones as their co…	More than 10 years	Very likely
2021/07/28 6:05:40 PM GMT+1	38	Male	Married	Non health worker	Christianity	Member WACP/NPMCN	Nigeria	Public University	Resident Doctor (in-training)	Community Health	11	Ebonyi	Public Federal Government owned Health Facility	Urban	Very unsatisfied	No			United Arab Emirate (UAE);United Kingdom;United States of America	As soon as I get employment abroad;As soon as the opportunity comes my way;As soon as I finish up residency training;In the next 2 years	Delayed pay;Due to rising insecurity;Lack of social amenities;Lack of space to do specialist/residency training;Lack of job security;To gain international experience;Lack of insurance against work related risk	More than 10 years	Very unlikely
2021/07/28 6:17:08 PM GMT+1	44	Male	Married	Non health worker	Christianity	Member WACP/NPMCN	Nigeria	Public University	Resident Doctor (in-training)	Ophthalmology	13	Ebonyi	Public Federal Government owned Health Facility	Urban	Unsatisfied	Undecided		Uncertainty about Government policies on health;Inadequacy of funding of the health sector;Inadequacy of remuneration;Lack of diagnostic equipments;Rising insecurity;Lack of social amenities;Uncertainty of job security
2021/07/28 6:18:01 PM GMT+1	27	Female	Single		Christianity	MBBS	Nigeria	Public University	House Officer	Obstetrics & Gynaecology	2	Akwa Ibom	Public Federal Government owned Health Facility	Urban	Unsatisfied	Undecided		Inadequacy of remuneration;Rising insecurity;Uncertainty of job security
2021/07/28 6:22:25 PM GMT+1	35	Female	Married	Physician	Christianity	Member WACP/NPMCN	Nigeria	Public University	Resident Doctor (in-training)	Internal Medicine	10yrs	Ebonyi	Public Federal Government owned Health Facility	Semi-urban	Unsatisfied	No			Ireland;Saudi Arabia;United Kingdom	As soon as I finish up residency training	Poor remuneration;Having to work extra hours without commensurate pay;Lack of diagnostic facilities;Due to rising insecurity;To acquire further training/skills;To gain international experience;Lack of insurance against work related risk	Undecided	Unlikely
2021/07/28 6:33:56 PM GMT+1	41 years	Male	Married	Non physician health worker	Christianity	Member WACP/NPMCN	Nigeria	Public University	Resident Doctor (in-training)	Obstetrics & Gynaecology	14 years	Abia	Public Federal Government owned Health Facility	Urban	Unsatisfied	Undecided		Uncertainty about Government policies on health;Inadequacy of remuneration;Rising insecurity
2021/07/28 6:36:06 PM GMT+1	58	Male	Married	Non health worker	Christianity	MBBS	Nigeria	Public University	Medical Officer	Family Medicine	31	Niger	Private Health Facility	Rural	Unsatisfied	Undecided	I feel it is too late for me to travel outside for professional practice	Rising insecurity
2021/07/28 6:46:52 PM GMT+1	32	Male	Married	Non physician health worker	Christianity	MBBS	Nigeria	Public University	Resident Doctor (in-training)	Obstetrics & Gynaecology	9 years	Abia	Public Federal Government owned Health Facility	Urban	Unsatisfied	No			Australia	As soon as I finish up residency training	Poor remuneration;Having to work extra hours without commensurate pay;To augment monthly income;Lack of diagnostic facilities;Due to rising insecurity;Lack of social amenities;To acquire further training/skills;Lack of insurance against work related risk	Undecided	Likely
2021/07/28 6:47:13 PM GMT+1	25	Male	Single		Christianity	MBBS	Nigeria	Private University	Medical Officer	Internal Medicine	3	Abia	Private Health Facility	Urban	Unsatisfied	No			United States of America	In few months time	To pursue international residency training	Indefifintelly	Unlikely
2021/07/28 6:55:48 PM GMT+1	41	Female	Married	Physician	Christianity	Fellowship (WACP, WACS or NPMCN)	Nigeria	Public University	Fellow (post training)	Community Health	16	Plateau	Public Federal Government owned Health Facility	Urban	Unsatisfied	Undecided		Uncertainty about Government policies on health;Inadequacy of funding of the health sector;Inadequacy of remuneration;Rising insecurity;Uncertainty of job security
2021/07/28 7:05:15 PM GMT+1	36	Female	Married	Physician	Christianity	MPH/MSc	Nigeria	Public University	Resident Doctor (in-training)	Community Health	20years	Ebonyi	Public Federal Government owned Health Facility	Urban	Satified	Undecided		Inadequacy of remuneration;Uncertainty of job security
2021/07/28 7:06:49 PM GMT+1	39	Male	Married	Non health worker	Christianity	Fellowship (WACP, WACS or NPMCN)	Nigeria	Public University	Fellow (post training)	Obstetrics & Gynaecology	14 years	Abia	Public Federal Government owned Health Facility	Urban	Unsatisfied	Undecided		Uncertainty about Government policies on health;Inadequacy of remuneration;Rising insecurity;Uncertainty of job security
2021/07/28 7:14:47 PM GMT+1	39	Female	Married	Physician	Christianity	MBBS	Nigeria	Public University	Resident Doctor (in-training)	Ophthalmology	12yrs	Abia	Public Federal Government owned Health Facility	Semi-urban	Unsatisfied	No			Australia;Canada;United Kingdom;United States of America	As soon as the opportunity comes my way	Insecurity in the country	Indefifintelly	Unlikely
2021/07/28 7:18:46 PM GMT+1	57 years	Female	Married	Non health worker	Christianity	Professor	Nigeria	Public University	Fellow (post training)	Paediatrics	34	Rivers	Public State Government owned Health Facility	Urban	Unsatisfied	Yes	Desire to maintain family ties;To contribute my quota to the country's health system;In anticipation for a better tomorrow
2021/07/28 7:48:32 PM GMT+1	40	Male	Married	Non physician health worker	Christianity	Member WACP/NPMCN	Nigeria	Public University	Resident Doctor (in-training)	Surgery	13	Enugu	Public Federal Government owned Health Facility	Urban	Unsatisfied	Yes	Service to my country;To contribute my quota to the country's health system;In anticipation for a better tomorrow
2021/07/28 7:48:57 PM GMT+1	49	Male	Married	Non physician health worker	Christianity	Fellowship (WACP, WACS or NPMCN)	Nigeria	Public University	Fellow (post training)	Community Health	21	Ogun	Faith-based Health Facility	Semi-urban	Satified	Yes	Desire to maintain family ties;I feel age is no longer on my side to travel outside for professional practice
2021/07/28 7:49:29 PM GMT+1	50	Male	Married	Non physician health worker	Christianity	Fellowship (WACP, WACS or NPMCN)	Nigeria	Public University	Fellow (post training)	Community Health	24	Abia	Public Federal Government owned Health Facility	Urban	Satified	Yes	Service to my country;Desire to maintain family ties;To contribute my quota to the country's health system;In anticipation for a better tomorrow
2021/07/28 8:42:33 PM GMT+1	33	Female	Married	Physician	Christianity	MPH/MSc	Nigeria	Public University	Medical Officer	Community Health	10	Enugu	Public Local Government owned Health Facility	Semi-urban	Unsatisfied	No			United States of America	Emigrated	To join family members living abroad;To pursue international residency training;To gain international experience	More than 10 years	Very likely
2021/07/28 8:52:19 PM GMT+1	42	Female	Married	Non health worker	Christianity	MPH/MSc	Nigeria	Public University	Medical Officer	Community Health	11	Anambra	Public State Government owned Health Facility	Urban	Unsatisfied	Undecided		Lack of diagnostic equipments;Rising insecurity;Lack of social amenities
2021/07/28 9:08:21 PM GMT+1	42 years.	Male	Married	Non health worker	Christianity	MBBS	Nigeria	Public University	Resident Doctor (in-training)	Obstetrics & Gynaecology	10 years	Enugu	Public State Government owned Health Facility	Urban	Unsatisfied	Undecided		Uncertainty about Government policies on health;Inadequacy of funding of the health sector;Inadequacy of remuneration;Rising insecurity;Lack of social amenities;Uncertainty of job security;Lack of good training.
2021/07/28 9:13:03 PM GMT+1	32	Female	Single		Christianity	MBBS	Nigeria	Public University	Resident Doctor (in-training)	Obstetrics & Gynaecology	8	Enugu	Public State Government owned Health Facility	Urban	Unsatisfied	Undecided		Uncertainty about Government policies on health;Inadequacy of funding of the health sector;Inadequacy of remuneration;Lack of diagnostic equipments;Rising insecurity;Lack of social amenities;Uncertainty of job security
2021/07/28 9:19:15 PM GMT+1	37	Male	Single		Christianity	Member WACP/NPMCN	Nigeria	Public University	Resident Doctor (in-training)	Surgery	12	Enugu	Public State Government owned Health Facility	Urban	Unsatisfied	Yes	Service to my country;Desire to maintain family ties;To contribute my quota to the country's health system
2021/07/28 9:21:05 PM GMT+1	38	Female	Married	Physician	Christianity	Member WACP/NPMCN	Nigeria	Public University	Resident Doctor (in-training)	Internal Medicine	11	Enugu	Public Federal Government owned Health Facility	Semi-urban	Satified	Yes	Desire to maintain family ties;To contribute my quota to the country's health system;In anticipation for a better tomorrow
2021/07/28 9:21:25 PM GMT+1	47	Female	Single	Physician	Christianity	MBBS	Nigeria	Private University	Resident Doctor (in-training)	Obstetrics & Gynaecology	7	Enugu	Public State Government owned Health Facility	Urban	Unsatisfied	No			Canada	As soon as the opportunity comes my way	Due to rising insecurity	More than 10 years	Unlikely
2021/07/28 9:22:10 PM GMT+1	41	Female	Married	Non physician health worker	Christianity	MBBS	Nigeria	Public University	House Officer	Internal Medicine	6yrs	Enugu	Public State Government owned Health Facility	Urban	Unsatisfied	No			Saudi Arabia	As soon as the opportunity comes my way	Having to work extra hours without commensurate pay;To augment monthly income;Lack of diagnostic facilities;Lack of insurance against work related risk	Indefifintelly	Very unlikely
2021/07/28 9:22:18 PM GMT+1	42	Male	Married	Non health worker	Christianity	Member WACP/NPMCN	Nigeria	Public University	Resident Doctor (in-training)	Obstetrics & Gynaecology	14	Enugu	Public State Government owned Health Facility	Urban	Unsatisfied	Undecided		Uncertainty about Government policies on health;Inadequacy of funding of the health sector;Inadequacy of remuneration;Lack of diagnostic equipments;Rising insecurity;Lack of social amenities;Uncertainty of job security
2021/07/28 9:29:48 PM GMT+1	43years	Male	Married	Non health worker	Christianity	Fellowship (WACP, WACS or NPMCN)	Nigeria	Public University	Fellow (post training)	Obstetrics & Gynaecology	13 years	Ebonyi	Public Federal Government owned Health Facility	Urban	Very unsatisfied	No			Australia;Canada;United Kingdom	As soon as I get employment abroad	Poor remuneration;Lack of diagnostic facilities;Due to rising insecurity;Lack of insurance against work related risk	Undecided	Very unlikely
2021/07/28 9:32:37 PM GMT+1	32	Male	Single		Christianity	MBBS	Nigeria	Public University	Resident Doctor (in-training)	Obstetrics & Gynaecology	5	Enugu	Public State Government owned Health Facility	Urban	Very unsatisfied	No			Saudi Arabia;United Kingdom;United States of America	As soon as the opportunity comes my way	Poor remuneration;Irregular pay;Delayed pay;Having to work extra hours without commensurate pay;Lack of diagnostic facilities;Due to rising insecurity;Lack of social amenities;Lack of job security	Undecided	Likely
2021/07/28 10:06:05 PM GMT+1	40	Female	Married	Physician	Christianity	Fellowship (WACP, WACS or NPMCN)	Nigeria	Public University	Fellow (post training)	Community Health	9	Imo	Public Federal Government owned Health Facility	Urban	Unsatisfied	Undecided		Uncertainty about Government policies on health
2021/07/28 10:25:41 PM GMT+1	35	Female	Married	Physician	Christianity	Member WACP/NPMCN	Nigeria	Public University	Resident Doctor (in-training)	Paediatrics	11	Enugu	Public State Government owned Health Facility	Urban	Very unsatisfied	No			Canada;South Africa;United Kingdom;United States of America	As soon as the opportunity comes my way;As soon as I finish up residency training	Poor remuneration;Having to work extra hours without commensurate pay;Due to rising insecurity;Lack of social amenities;Lack of insurance against work related risk	Indefifintelly	Very unlikely
2021/07/28 10:37:40 PM GMT+1	39	Female	Married	Non health worker	Christianity	Member WACP/NPMCN	Nigeria	Public University	Resident Doctor (in-training)	Obstetrics & Gynaecology	14	Lagos	Public State Government owned Health Facility	Urban	Unsatisfied	No			Qatar;United States of America	As soon as I get employment abroad	Poor remuneration;To augment monthly income;Due to rising insecurity;Lack of social amenities;To pursue international residency training;To acquire further training/skills;To gain international experience;Lack of insurance against work related risk	More than 10 years	Likely
2021/07/28 10:48:56 PM GMT+1	45 years	Male	Single		Christianity	Member WACP/NPMCN	Nigeria	Public University	Resident Doctor (in-training)	Surgery	18 years	Enugu	Public Federal Government owned Health Facility	Urban	Unsatisfied	Yes	Service to my country;Desire to maintain family ties;To contribute my quota to the country's health system
2021/07/28 10:52:42 PM GMT+1	42	Male	Married	Non health worker	Non affiliated	MPH/MSc	Nigeria	Public University	Medical Officer	Community Health	16 years	Lagos	Public State Government owned Health Facility	Urban	Satified	Undecided		Inadequacy of funding of the health sector;Inadequacy of remuneration;Rising insecurity
2021/07/28 10:58:04 PM GMT+1	41	Male	Single		Christianity	Member WACP/NPMCN	Nigeria	Public University	Resident Doctor (in-training)	Internal Medicine	13	Enugu	Public State Government owned Health Facility	Urban	Unsatisfied	Yes	In anticipation for a better tomorrow
2021/07/28 11:05:31 PM GMT+1	43years	Male	Married	Physician	Christianity	Member WACP/NPMCN	Nigeria	Public University	Resident Doctor (in-training)	Obstetrics & Gynaecology	13years	Rivers	Public Federal Government owned Health Facility	Urban	Unsatisfied	No			Canada;United Kingdom;United States of America	As soon as I finish up residency training;In few months time	Poor remuneration;Irregular pay;Delayed pay;Having to work extra hours without commensurate pay;Lack of diagnostic facilities;Due to rising insecurity;Lack of social amenities;To join family members living abroad;To pursue international residency training;To acquire further training/skills;To gain international experience;Lack of insurance against work related risk	6 - 10 years	Likely
2021/07/28 11:48:34 PM GMT+1	33	Male	Single		Christianity	MBBS	Nigeria	Public University	Resident Doctor (in-training)	Obstetrics & Gynaecology	4	Edo	Public Federal Government owned Health Facility	Urban	Very unsatisfied	No		Uncertainty about Government policies on health;Inadequacy of funding of the health sector;Inadequacy of remuneration;Lack of diagnostic equipments;Rising insecurity;Uncertainty of job security
2021/07/28 11:55:41 PM GMT+1	37	Male	Married	Non health worker	Christianity	Member WACP/NPMCN	Nigeria	Public University	Resident Doctor (in-training)	Paediatrics	10 years	Gombe	Public Federal Government owned Health Facility	Urban	Unsatisfied	Yes	Service to my country;Desire to maintain family ties;To contribute my quota to the country's health system
2021/07/28 11:59:16 PM GMT+1	37	Male	Married	Non physician health worker	Christianity	Member WACP/NPMCN	Nigeria	Public University	Resident Doctor (in-training)	Paediatrics	10	Akwa Ibom	Public Federal Government owned Health Facility	Urban	Unsatisfied	Undecided		Uncertainty about Government policies on health;Inadequacy of funding of the health sector;Inadequacy of remuneration;Lack of diagnostic equipments;Uncertainty of job security
2021/07/29 12:05:34 AM GMT+1	35	Male	Married	Non physician health worker	Christianity	Member WACP/NPMCN	Nigeria	Public University	Resident Doctor (in-training)	Family Medicine	10	Plateau	Public Federal Government owned Health Facility	Urban	Unsatisfied	Yes	To contribute my quota to the country's health system
2021/07/29 12:18:17 AM GMT+1	43	Male	Married	Non health worker	Christianity	Member WACP/NPMCN	Nigeria	Public University	Resident Doctor (in-training)	Obstetrics & Gynaecology	18yrs	Enugu	Private Health Facility	Urban	Unsatisfied	Yes	Desire to maintain family ties;To contribute my quota to the country's health system
2021/07/29 12:26:02 AM GMT+1	36	Female	Married	Non health worker	Christianity	Fellowship (WACP, WACS or NPMCN)	Nigeria	Private University	Fellow (post training)	Family Medicine	7	Lagos	Public Federal Government owned Health Facility	Urban	Unsatisfied	No			United Kingdom	In few months time	Due to rising insecurity	0 - 5 years	Likely
2021/07/29 12:40:52 AM GMT+1	39	Female	Single		Christianity	MBBS	Nigeria	Public University	Resident Doctor (in-training)	Obstetrics & Gynaecology	8	Enugu	Public State Government owned Health Facility	Urban	Very unsatisfied	Undecided		Uncertainty about Government policies on health;Inadequacy of funding of the health sector;Inadequacy of remuneration;Lack of diagnostic equipments;Rising insecurity;Lack of social amenities;Uncertainty of job security;CMD'S making things very difficult for other doctors. Stagnation from loss of acreditation and no eagerness for renewal. And a whole lot of inexhaustible others
2021/07/29 1:09:15 AM GMT+1	48	Male	Married	Non health worker	Christianity	Member WACP/NPMCN	Nigeria	Public University	Resident Doctor (in-training)	Community Health	15	Enugu	Public Federal Government owned Health Facility	Urban	Unsatisfied	No			Saudi Arabia	As soon as I finish up residency training	Poor remuneration;Due to rising insecurity	Indefifintelly	Very unlikely
2021/07/29 1:53:37 AM GMT+1	35	Male	Married	Physician	Christianity	Fellowship (WACP, WACS or NPMCN)	Nigeria	Public University	Fellow (post training)	Obstetrics & Gynaecology	10	Enugu	Public State Government owned Health Facility	Urban	Unsatisfied	Undecided		Uncertainty about Government policies on health;Inadequacy of funding of the health sector;Inadequacy of remuneration;Lack of diagnostic equipments;Rising insecurity;Lack of social amenities;Uncertainty of job security
2021/07/29 2:23:27 AM GMT+1	26	Male	Single		Christianity	Doctor of Medicine	Saint Kitts and Nevis	Private University	House Officer	Obstetrics & Gynaecology	1	Abia	Public Federal Government owned Health Facility	Semi-urban	Unsatisfied	No			Canada;United Kingdom;United States of America;Jamaica	As soon as I get employment abroad;As soon as the opportunity comes my way;As soon as I finish up residency training;In the next 2 years;In the next 3 - 5 years time	Poor remuneration;Irregular pay;Delayed pay;Having to work extra hours without commensurate pay;Lack of diagnostic facilities;Due to rising insecurity;Lack of social amenities;Lack of space to do specialist/residency training;Lack of job security;To pursue international residency training;To acquire further training/skills;To gain international experience;Lack of insurance against work related ri…	Undecided	Likely
2021/07/29 2:48:43 AM GMT+1	56years	Female	Married	Non health worker	Christianity	Fellowship (WACP, WACS or NPMCN)	Nigeria	Public University	Fellow (post training)	Anaesthesia/Intensive Care	30	Abia	Public Federal Government owned Health Facility	Semi-urban	Unsatisfied	Undecided		Uncertainty about Government policies on health;Inadequacy of funding of the health sector;Inadequacy of remuneration;Lack of diagnostic equipments;Rising insecurity;Lack of social amenities;Uncertainty of job security
2021/07/29 4:24:30 AM GMT+1	34	Male	Single		Christianity	MBBS	Nigeria	Public University	Resident Doctor (in-training)	Community Health	6	Plateau	Public Federal Government owned Health Facility	Semi-urban	Very unsatisfied	Undecided		Uncertainty about Government policies on health;Inadequacy of funding of the health sector;Inadequacy of remuneration;Lack of diagnostic equipments;Rising insecurity;Lack of social amenities;Uncertainty of job security
2021/07/29 4:30:54 AM GMT+1	39	Male	Married	Non physician health worker	Christianity	Member WACP/NPMCN	Nigeria	Public University	Resident Doctor (in-training)	Obstetrics & Gynaecology	13 years	Delta	Public Federal Government owned Health Facility	Urban	Unsatisfied	Undecided		Uncertainty about Government policies on health;Rising insecurity;Lack of social amenities;Uncertainty of job security
2021/07/29 5:21:22 AM GMT+1	30	Male	Single	Physician	Christianity	MBBS	Nigeria	Public University	Medical Officer	Orthopaedics	2	Anambra	Public State Government owned Health Facility	Urban	Unsatisfied	No			United Kingdom	As soon as the opportunity comes my way	Poor remuneration;Having to work extra hours without commensurate pay;Lack of diagnostic facilities;Lack of social amenities;Lack of job security;To acquire further training/skills;To gain international experience	Indefifintelly	Likely
2021/07/29 5:22:44 AM GMT+1	38	Male	Married	Non physician health worker	Christianity	Member WACP/NPMCN	Nigeria	Public University	Resident Doctor (in-training)	Laboratory Medicine	12 years	Abia	Public Federal Government owned Health Facility	Urban	Satified	Undecided		Uncertainty about Government policies on health;Inadequacy of funding of the health sector;Inadequacy of remuneration;Lack of diagnostic equipments;Rising insecurity;Lack of social amenities
2021/07/29 5:24:22 AM GMT+1	50	Male	Married	Non health worker	Christianity	Fellowship (WACP, WACS or NPMCN)	Nigeria	Public University	Fellow (post training)	Community Health	19 years	Ebonyi	Public Federal Government owned Health Facility	Urban	Satified	Undecided
2021/07/29 5:28:57 AM GMT+1	42	Female	Married	Non health worker	Christianity	MBBS	Nigeria	Public University	Resident Doctor (in-training)	Community Health	14	Plateau	Public Federal Government owned Health Facility	Semi-urban	Very unsatisfied	No			Canada;United Kingdom	In the next 3 - 5 years time	Poor remuneration;Due to rising insecurity;Lack of job security	Indefifintelly	Very unlikely
2021/07/29 5:31:07 AM GMT+1	37	Male	Married	Physician	Christianity	MPH/MSc	Nigeria	Public University	Medical Officer	Community Health	5 years	Enugu	Public State Government owned Health Facility	Urban	Unsatisfied	No		Rising insecurity	United States of America	As soon as the opportunity comes my way	Due to rising insecurity	Indefifintelly	Likely
2021/07/29 5:32:12 AM GMT+1	31	Male	Single		Christianity	MBBS	Nigeria	Public University	Resident Doctor (in-training)	Laboratory Medicine	9 years	Osun	Public Federal Government owned Health Facility	Semi-urban	Unsatisfied	Undecided		Inadequacy of funding of the health sector;Inadequacy of remuneration;Lack of diagnostic equipments;Rising insecurity;Uncertainty of job security	United Kingdom
2021/07/29 5:44:03 AM GMT+1	40	Female	Separated		Islam	Member WACP/NPMCN	Nigeria	Public University	Resident Doctor (in-training)	Family Medicine	5	Lagos	Public Federal Government owned Health Facility	Urban	Unsatisfied	Yes	Service to my country;To contribute my quota to the country's health system;In anticipation for a better tomorrow
2021/07/29 5:52:36 AM GMT+1	39	Male	Married	Non physician health worker	Christianity	Member WACP/NPMCN	Nigeria	Public University	Resident Doctor (in-training)	Internal Medicine	9 years	Delta	Public Federal Government owned Health Facility	Urban	Unsatisfied	No			United Kingdom	As soon as I get employment abroad	Poor remuneration;Irregular pay;Having to work extra hours without commensurate pay;Lack of diagnostic facilities;Due to rising insecurity;Lack of social amenities;To join family members living abroad;To pursue international residency training;To acquire further training/skills;To gain international experience;Lack of insurance against work related risk	More than 10 years	Unlikely
2021/07/29 5:55:02 AM GMT+1	42	Male	Single		None	Member WACP/NPMCN	Nigeria	Public University	Resident Doctor (in-training)	Paediatrics	7	Bayelsa	Public Federal Government owned Health Facility	Semi-urban	Unsatisfied	Undecided		Uncertainty about Government policies on health;Inadequacy of funding of the health sector;Inadequacy of remuneration;Lack of diagnostic equipments;Rising insecurity;Uncertainty of job security
2021/07/29 5:58:13 AM GMT+1	43years	Female	Married	Non health worker	Christianity	Fellowship (WACP, WACS or NPMCN)	Nigeria	Public University	Fellow (post training)	Internal Medicine	11years	Bayelsa	Public State Government owned Health Facility	Semi-urban	Unsatisfied	Undecided		Uncertainty about Government policies on health;Inadequacy of funding of the health sector;Inadequacy of remuneration;Lack of diagnostic equipments;Rising insecurity;Lack of social amenities
2021/07/29 6:06:05 AM GMT+1	39	Male	Married	Non health worker	Christianity	MBBS	Russia	Public University	Resident Doctor (in-training)	ENT	10	Oyo	Public Federal Government owned Health Facility	Urban	Unsatisfied	Undecided		Uncertainty about Government policies on health;Inadequacy of funding of the health sector;Inadequacy of remuneration;Lack of diagnostic equipments;Rising insecurity;Lack of social amenities
2021/07/29 6:12:25 AM GMT+1	40	Male	Married	Non physician health worker	Islam	MPH/MSc	Nigeria	Public University	Medical Officer	Community Health	13	Kano	Private Health Facility	Urban	Unsatisfied	No			Saudi Arabia	As soon as I get employment abroad	Poor remuneration;Irregular pay;Delayed pay;Having to work extra hours without commensurate pay;Lack of diagnostic facilities;Due to rising insecurity;Lack of social amenities;To gain international experience	More than 10 years	Likely
2021/07/29 6:28:29 AM GMT+1	50	Male	Married	Physician	Christianity	Fellowship (WACP, WACS or NPMCN)	Nigeria	Public University	Fellow (post training)	Community Health	19	Benue	Public Federal Government owned Health Facility	Semi-urban	Unsatisfied	Yes	Desire to maintain family ties;To contribute my quota to the country's health system;In anticipation for a better tomorrow
2021/07/29 6:33:48 AM GMT+1	31	Male	Married	Non health worker	Christianity	MBBS	Nigeria	Public University	Medical Officer	General practice	4	Lagos	Public Federal Government owned Health Facility	Urban	Satified	No			United Kingdom	As soon as the opportunity comes my way	Poor remuneration;Irregular pay;Delayed pay;Having to work extra hours without commensurate pay;Due to rising insecurity;Lack of social amenities;Lack of job security;To pursue international residency training;To acquire further training/skills;To gain international experience;Lack of insurance against work related risk	Indefifintelly	Very unlikely
2021/07/29 6:42:41 AM GMT+1	48	Male	Married	Non health worker	Christianity	Fellowship (WACP, WACS or NPMCN)	Nigeria	Public University	Fellow (post training)	Surgery	20	Ebonyi	Public Federal Government owned Health Facility	Urban	Very unsatisfied	No			Saudi Arabia;South Africa;United Kingdom	As soon as I get employment abroad	Poor remuneration;Having to work extra hours without commensurate pay;To augment monthly income;Lack of diagnostic facilities;Due to rising insecurity;To acquire further training/skills;To gain international experience;Lack of insurance against work related risk	Indefifintelly	Unlikely
2021/07/29 6:47:33 AM GMT+1	47	Male	Married	Non health worker	Christianity	Member WACP/NPMCN	Nigeria	Public University	Resident Doctor (in-training)	Paediatrics	17	Ebonyi	Public Federal Government owned Health Facility	Urban	Satified	Undecided		Uncertainty about Government policies on health;Inadequacy of funding of the health sector;Inadequacy of remuneration;Lack of diagnostic equipments;Rising insecurity;Lack of social amenities;Uncertainty of job security
2021/07/29 6:49:37 AM GMT+1	38	Male	Single		Christianity	MPH/MSc	Nigeria	Public University	Medical Officer	Family Medicine	10	FCT ABuja	Public Federal Government owned Health Facility	Urban	Satified	Undecided		Inadequacy of remuneration;Rising insecurity
2021/07/29 6:53:10 AM GMT+1	41	Female	Married	Non health worker	Christianity	Member WACP/NPMCN	Nigeria	Private University	Resident Doctor (in-training)	Community Health	12	Ogun	Faith-based Health Facility	Semi-urban	Very unsatisfied	Undecided		Uncertainty about Government policies on health;Inadequacy of funding of the health sector;Inadequacy of remuneration;Lack of diagnostic equipments;Rising insecurity;Uncertainty of job security
2021/07/29 7:00:37 AM GMT+1	39	Male	Married	Non physician health worker	Christianity	Member WACP/NPMCN	Nigeria	Public University	Resident Doctor (in-training)	Obstetrics & Gynaecology	Six years	Ogun	Faith-based Health Facility	Rural	Unsatisfied	No			Australia;United Kingdom	As soon as I finish up residency training	Poor remuneration;To join family members living abroad;Economic Instability in Nigeria and uncertainty about the future of Nigeria	Undecided	Likely
2021/07/29 7:02:27 AM GMT+1	46	Male	Married	Non health worker	Christianity	Fellowship (WACP, WACS or NPMCN)	Nigeria	Public University	Fellow (post training)	Paediatrics	20	Bornu	Public Federal Government owned Health Facility	Semi-urban	Unsatisfied	No			Saudi Arabia;United Arab Emirate (UAE);United Kingdom	I'm already out in the next one week	Poor remuneration;Lack of diagnostic facilities;Due to rising insecurity;Lack of social amenities;To gain international experience	Undecided	Very likely
2021/07/29 7:06:06 AM GMT+1	27	Male	Single		Christianity	MBBS	Nigeria	Public University	Medical Officer	Family Medicine	3	Ogun	Private Health Facility	Semi-urban	Unsatisfied	No			Australia;Canada;Saudi Arabia;United Arab Emirate (UAE);United Kingdom;United States of America	As soon as the opportunity comes my way	Poor remuneration;Irregular pay;Delayed pay;Having to work extra hours without commensurate pay;Lack of diagnostic facilities;Due to rising insecurity;Lack of space to do specialist/residency training;Lack of job security;To pursue international residency training;To acquire further training/skills;To gain international experience;Lack of insurance against work related risk	Indefifintelly	Very unlikely
2021/07/29 7:06:43 AM GMT+1	26 years	Male	Single		Christianity	Member WACP/NPMCN	Nigeria	Public University	Resident Doctor (in-training)	Surgery	3 years	Ogun	Private Health Facility	Semi-urban	Unsatisfied	No			United Kingdom	As soon as the opportunity comes my way;In the next 2 years	Poor remuneration;Having to work extra hours without commensurate pay;Due to rising insecurity;Lack of job security;To gain international experience	Undecided	Likely
2021/07/29 7:16:26 AM GMT+1	63	Male	Married	Non physician health worker	Christianity	Fellowship (WACP, WACS or NPMCN)	Nigeria	Public University	Fellow (post training)	Obstetrics & Gynaecology	36	Akwa Ibom	Private Health Facility	Semi-urban	Satified	Yes	To contribute my quota to the country's health system
2021/07/29 7:20:37 AM GMT+1	40	Male	Married	Non physician health worker	Christianity	Fellowship (WACP, WACS or NPMCN)	Nigeria	Public University	Fellow (post training)	Paediatrics	10 years	Ebonyi	Public Federal Government owned Health Facility	Urban	Satified	Yes	Service to my country;To contribute my quota to the country's health system
2021/07/29 7:26:27 AM GMT+1	46 years	Male	Married	Non health worker	Islam	Fellowship (WACP, WACS or NPMCN)	Nigeria	Public University	Fellow (post training)	Laboratory Medicine	19 years	Kwara	Public Federal Government owned Health Facility	Urban	Unsatisfied	Undecided		Uncertainty about Government policies on health;Inadequacy of funding of the health sector;Inadequacy of remuneration;Lack of diagnostic equipments;Rising insecurity;Lack of social amenities;Lack of failure of implementation of regulations and extant laws
2021/07/29 7:27:28 AM GMT+1	57	Male	Married	Physician	Christianity	Professor	Nigeria	Public University	Fellow (post training)	Laboratory Medicine	15	Cross River	Public Federal Government owned Health Facility	Semi-urban	Very unsatisfied	Undecided		Uncertainty about Government policies on health;Inadequacy of funding of the health sector;Inadequacy of remuneration;Lack of diagnostic equipments;Uncertainty of job security	Qatar;Saudi Arabia;Kuwait	When kids are done with post primary	Poor remuneration;Irregular pay;Delayed pay;Lack of diagnostic facilities;Due to rising insecurity;Lack of social amenities	Undecided	Unlikely
2021/07/29 7:29:42 AM GMT+1	38	Male	Married	Non health worker	Christianity	MBBS	Nigeria	Public University	Resident Doctor (in-training)	Obstetrics & Gynaecology	11	Ebonyi	Public Federal Government owned Health Facility	Urban	Unsatisfied	No		Inadequacy of funding of the health sector	Canada	As soon as the opportunity comes my way	Poor remuneration	Undecided	Unlikely
2021/07/29 7:33:41 AM GMT+1	43	Female	Married	Non health worker	Christianity	Professor	Nigeria	Public University	Fellow (post training)	Paediatrics	19	Bayelsa	Public State Government owned Health Facility	Semi-urban	Unsatisfied	No			Canada	As soon as I get employment abroad;As soon as the opportunity comes my way;In the next 2 years	Poor remuneration;To augment monthly income;Due to rising insecurity;Don’t like my current job	6 - 10 years	Likely
2021/07/29 7:49:03 AM GMT+1	35	Male	Married	Non physician health worker	Christianity	Member WACP/NPMCN	Nigeria	Public University	Resident Doctor (in-training)	Anaesthesia/Intensive Care	11	Osun	Public Federal Government owned Health Facility	Semi-urban	Unsatisfied	No			United States of America	As soon as I finish up residency training	Poor remuneration;Having to work extra hours without commensurate pay;Due to rising insecurity;Lack of social amenities;To pursue international residency training;Lack of insurance against work related risk	More than 10 years	Unlikely
2021/07/29 7:52:16 AM GMT+1	45	Female	Married	Non health worker	Christianity	Fellowship (WACP, WACS or NPMCN)	Nigeria	Public University	Fellow (post training)	Internal Medicine	19	Bayelsa	Public Federal Government owned Health Facility	Urban	Unsatisfied	Undecided		Uncertainty about Government policies on health;Inadequacy of funding of the health sector;Inadequacy of remuneration;Lack of diagnostic equipments;Rising insecurity;Lack of social amenities
2021/07/29 7:55:26 AM GMT+1	40	Female	Married	Non health worker	Christianity	Member WACP/NPMCN	Nigeria	Public University	Resident Doctor (in-training)	Family Medicine	7	Ogun	Public State Government owned Health Facility	Semi-urban	Unsatisfied	No			Canada;Singapore	As soon as the opportunity comes my way;As soon as I finish up residency training	Poor remuneration;Irregular pay;Delayed pay;Having to work extra hours without commensurate pay;Due to rising insecurity;Lack of social amenities;Lack of job security;Lack of insurance against work related risk	Indefifintelly	Very unlikely
2021/07/29 7:59:18 AM GMT+1	38	Male	Married	Non health worker	Christianity	MBBS	Nigeria	Public University	Resident Doctor (in-training)	Community Health	6	Ebonyi	Public Federal Government owned Health Facility	Semi-urban	Unsatisfied	Undecided		Uncertainty about Government policies on health;Inadequacy of funding of the health sector;Inadequacy of remuneration;Lack of diagnostic equipments;Rising insecurity;Uncertainty of job security
2021/07/29 8:01:56 AM GMT+1	43	Male	Married	Non physician health worker	Christianity	MBBS	Nigeria	Public University	Medical Officer	I do not wish to specialise. Already moved into the supply chain and quality management in healthcare	12	Lagos	Private Health Facility	Urban	Very unsatisfied	No			I do not plan to emigrate. I have switched profession and fulfiled in my current occupation	This research needs to broaden its scope. Doctors are notnonly emigrating, they are going into non clinical endeavours. That should be considered in this study.	Poor remuneration;Irregular pay;Having to work extra hours without commensurate pay;Lack of diagnostic facilities;Lack of space to do specialist/residency training;Lack of insurance against work related risk;MDCN and NMA are also contributors to doctors leaving the Nigerian Healthcare space. They only collect dues and do nothing about the welfare of the doctors.	Indefifintelly	Very unlikely
2021/07/29 8:02:39 AM GMT+1	27	Male	Married	Physician	Christianity	MBBS	Nigeria	Public University	Resident Doctor (in-training)	Ophthalmology	11	Ogun	Public Federal Government owned Health Facility	Urban	Very unsatisfied	No			United Kingdom	As soon as I finish up residency training	Poor remuneration;Having to work extra hours without commensurate pay;Due to rising insecurity;Lack of social amenities;Lack of space to do specialist/residency training;Lack of job security	Indefifintelly	Very unlikely
2021/07/29 8:06:31 AM GMT+1	38 yrs	Male	Single		Christianity	MBBS	Nigeria	Public University	Medical Officer	Obstetrics & Gynaecology	10 years	Rivers	Private Health Facility	Urban	Very unsatisfied	Undecided		Inadequacy of funding of the health sector;Inadequacy of remuneration;Lack of diagnostic equipments;Rising insecurity;Uncertainty of job security
2021/07/29 8:07:44 AM GMT+1	32	Male	Married	Non health worker	Christianity	Member WACP/NPMCN	Nigeria	Public University	Resident Doctor (in-training)	Internal Medicine	8	Akwa Ibom	Public Federal Government owned Health Facility	Urban	Very unsatisfied	No			Canada	As soon as I get employment abroad	Poor remuneration;Irregular pay;Delayed pay;Having to work extra hours without commensurate pay;To augment monthly income;Lack of diagnostic facilities;Due to rising insecurity;Lack of social amenities;Lack of space to do specialist/residency training;Lack of job security;To acquire further training/skills;To gain international experience;Lack of insurance against work related risk	Undecided	Very unlikely
2021/07/29 8:09:25 AM GMT+1	36	Male	Married	Non health worker	Christianity	Member WACP/NPMCN	Nigeria	Public University	Resident Doctor (in-training)	Obstetrics & Gynaecology	10years	Akwa Ibom	Public Federal Government owned Health Facility	Urban	Very unsatisfied	No			United Kingdom	In the next 2 years	Poor remuneration;Irregular pay;Having to work extra hours without commensurate pay;To augment monthly income;Lack of diagnostic facilities;Due to rising insecurity;Lack of social amenities;Lack of job security;To pursue international residency training;To acquire further training/skills;To gain international experience;Lack of insurance against work related risk	Indefifintelly	Very unlikely
2021/07/29 8:09:50 AM GMT+1	50	Male	Married	Non health worker	Christianity	Fellowship (WACP, WACS or NPMCN)	Nigeria	Public University	Fellow (post training)	Surgery	25	Bayelsa	Public Federal Government owned Health Facility	Semi-urban	Unsatisfied	Undecided		Inadequacy of funding of the health sector;Inadequacy of remuneration;Rising insecurity;Lack of social amenities				0 - 5 years	Unlikely
2021/07/29 8:10:19 AM GMT+1	29	Male	Single		Christianity	MBBS	Uganda	Private University	House Officer	Surgery	2years	Akwa Ibom	Public State Government owned Health Facility	Semi-urban	Very unsatisfied	Undecided		Uncertainty about Government policies on health;Inadequacy of funding of the health sector;Inadequacy of remuneration;Lack of diagnostic equipments;Rising insecurity;Lack of social amenities;Uncertainty of job security
2021/07/29 8:11:51 AM GMT+1	31yrs	Male	Single		Christianity	MBBS	Nigeria	Private University	Medical Officer	Paediatrics	3yrs	FCT ABuja	Private Health Facility	Semi-urban	Very unsatisfied	Undecided	In anticipation for a better tomorrow	Uncertainty about Government policies on health;Inadequacy of funding of the health sector;Inadequacy of remuneration;Lack of diagnostic equipments;Rising insecurity;Lack of social amenities;Uncertainty of job security					Likely
2021/07/29 8:13:39 AM GMT+1	56	Male	Married	Non health worker	Christianity	MPH/MSc	Nigeria	Public University	Medical Officer	Public Health	32	Akwa Ibom	Public State Government owned Health Facility	Urban	Satified	Yes	Desire to maintain family ties;I feel it is too late for me to travel outside for professional practice;I feel age is no longer on my side to travel outside for professional practice
2021/07/29 8:14:53 AM GMT+1	29	Male	Single		Deism	MBBS	Nigeria	Public University	Medical Officer	Emergency Medicine	3 years	Akwa Ibom	Public Federal Government owned Health Facility	Urban	Very unsatisfied	Undecided		Uncertainty about Government policies on health;Inadequacy of funding of the health sector;Inadequacy of remuneration;Lack of diagnostic equipments;Rising insecurity;Lack of social amenities;Uncertainty of job security
2021/07/29 8:15:04 AM GMT+1	31 years	Female	Married	Non health worker	Christianity	MBBS	Nigeria	Public University	Medical Officer	Paediatrics	6 years	Akwa Ibom	Public State Government owned Health Facility	Rural	Very unsatisfied	No			Canada;United Kingdom;United States of America	As soon as I get employment abroad	Poor remuneration;Delayed pay;Lack of diagnostic facilities;Due to rising insecurity;Lack of social amenities;To acquire further training/skills;Lack of insurance against work related risk	Undecided	Unlikely
2021/07/29 8:17:27 AM GMT+1	49	Male	Married	Non health worker	Christianity	Fellowship (WACP, WACS or NPMCN)	Nigeria	Public University	Fellow (post training)	Internal Medicine	21	Cross River	Public Federal Government owned Health Facility	Urban	Very unsatisfied	No			Saudi Arabia	As soon as I get employment abroad;As soon as the opportunity comes my way	Poor remuneration;Irregular pay;To augment monthly income;Lack of diagnostic facilities;Due to rising insecurity;Lack of social amenities;Lack of job security;To acquire further training/skills;To gain international experience	6 - 10 years	Likely
2021/07/29 8:19:36 AM GMT+1	25	Female	Single		Christianity	MBBS	Nigeria	Public University	Medical Officer	Anaesthesia/Intensive Care	5 years	Akwa Ibom	Private Health Facility	Semi-urban	Very unsatisfied	No			United Kingdom;United States of America	In the next 2 years	Poor remuneration;Irregular pay;Delayed pay;Having to work extra hours without commensurate pay;Lack of diagnostic facilities;Due to rising insecurity;Lack of social amenities;Lack of space to do specialist/residency training;Lack of job security;To pursue international residency training;To acquire further training/skills;To gain international experience;Lack of insurance against work related ri…	Indefifintelly	Very unlikely
2021/07/29 8:20:46 AM GMT+1	33	Male	Married	Non health worker	Christianity	MBBS	Nigeria	Public University	Medical Officer	Obstetrics & Gynaecology	3	Benue	Public State Government owned Health Facility	Rural	Very unsatisfied	Undecided		Uncertainty about Government policies on health;Inadequacy of funding of the health sector;Inadequacy of remuneration;Lack of diagnostic equipments;Rising insecurity;Lack of social amenities;Uncertainty of job security
2021/07/29 8:24:33 AM GMT+1	35	Female	Married	Non physician health worker	Christianity	Member WACP/NPMCN	Nigeria	Public University	Resident Doctor (in-training)	Family Medicine	11	Akwa Ibom	Public Federal Government owned Health Facility	Urban	Satified	No			Canada;United Kingdom	As soon as I finish up residency training	Due to rising insecurity;Lack of social amenities;To acquire further training/skills;To gain international experience	Undecided	Likely
2021/07/29 8:27:02 AM GMT+1	31	Male	Married	Non health worker	Islam	MBBS	Nigeria	Public University	Resident Doctor (in-training)	Family Medicine	6	Ogun	Public Federal Government owned Health Facility	Urban	Satified	Undecided		Uncertainty about Government policies on health;Inadequacy of funding of the health sector;Inadequacy of remuneration;Lack of diagnostic equipments;Rising insecurity;Lack of social amenities;Uncertainty of job security
2021/07/29 8:27:36 AM GMT+1	46 years	Male	Married	Non health worker	Christianity	Member WACP/NPMCN	Nigeria	Public University	Resident Doctor (in-training)	ENT	16 years	Plateau	Public Federal Government owned Health Facility	Urban	Unsatisfied	No			United Arab Emirate (UAE)	As soon as the opportunity comes my way	Poor remuneration;Having to work extra hours without commensurate pay;Lack of diagnostic facilities;Due to rising insecurity;To acquire further training/skills;Lack of insurance against work related risk	More than 10 years	Likely
2021/07/29 8:30:01 AM GMT+1	65yrs	Male	Married	Non physician health worker	Christianity	MBBS	Nigeria	Public University	Medical Officer	GP	38yrs	Ebonyi	Private Health Facility	Urban	Unsatisfied	Undecided		Inadequacy of funding of the health sector;Rising insecurity;Lack of social amenities
2021/07/29 8:30:29 AM GMT+1	32	Female	Married	Non health worker	Christianity	Member WACP/NPMCN	Nigeria	Public University	Resident Doctor (in-training)	Internal Medicine	8 years	Akwa Ibom	Public Federal Government owned Health Facility	Urban	Unsatisfied	Undecided		Uncertainty about Government policies on health;Inadequacy of funding of the health sector;Inadequacy of remuneration;Lack of diagnostic equipments;Rising insecurity;Lack of social amenities;Uncertainty of job security
2021/07/29 8:31:18 AM GMT+1	37	Male	Married	Non health worker	Christianity	Fellowship (WACP, WACS or NPMCN)	Nigeria	Public University	Fellow (post training)	ENT	1	Lagos	Private Health Facility	Urban	Unsatisfied	Undecided		Uncertainty about Government policies on health;Inadequacy of funding of the health sector;Inadequacy of remuneration;Lack of diagnostic equipments;Rising insecurity;Lack of social amenities;Uncertainty of job security
2021/07/29 8:36:20 AM GMT+1	50	Male	Married	Non health worker	Christianity	MD	Ukraine	Public University	Medical Officer	Family Medicine	25	Akwa Ibom	Public State Government owned Health Facility	Rural	Unsatisfied	Yes	Desire to maintain family ties;To contribute my quota to the country's health system;I feel it is too late for me to travel outside for professional practice;I feel age is no longer on my side to travel outside for professional practice
2021/07/29 8:37:09 AM GMT+1	32	Female	Married	Non health worker	Christianity	MBBS	Nigeria	Public University	Medical Officer	Dentistry	7years	Osun	Private Health Facility	Semi-urban	Unsatisfied	No			Canada;United Kingdom	In few months time	Poor remuneration;Lack of diagnostic facilities;Due to rising insecurity;To acquire further training/skills;Lack of insurance against work related risk	Indefifintelly	Very unlikely
2021/07/29 8:37:15 AM GMT+1	45	Female	Married	Non health worker	Christianity	Fellowship (WACP, WACS or NPMCN)	Nigeria	Public University	Fellow (post training)	Internal Medicine	21	Akwa Ibom	Public Federal Government owned Health Facility	Urban	Unsatisfied	Undecided		Inadequacy of funding of the health sector;Inadequacy of remuneration;Lack of diagnostic equipments
2021/07/29 8:39:02 AM GMT+1	42	Male	Married	Non health worker	Islam	Member WACP/NPMCN	Nigeria	Public University	Resident Doctor (in-training)	Surgery	12	Lagos	Public Federal Government owned Health Facility	Urban	Very unsatisfied	No			Saudi Arabia;United Kingdom;United States of America		Poor remuneration;Lack of social amenities;To acquire further training/skills	More than 10 years	Likely
2021/07/29 8:40:05 AM GMT+1	35	Female	Married	Physician	Christianity	MBBS	Nigeria	Public University	Resident Doctor (in-training)	Chemical pathology	Two years	Enugu	Public State Government owned Health Facility	Urban	Very unsatisfied	No			Australia;United Kingdom	In the next 2 years	Lack of diagnostic facilities;Due to rising insecurity;Lack of job security	Undecided	Unlikely
2021/07/29 8:41:58 AM GMT+1	35	Female	Married	Non health worker	Christianity	MBBS	Nigeria	Public University	Resident Doctor (in-training)	Ophthalmology	9 years	Enugu	Public State Government owned Health Facility	Urban	Unsatisfied	No			Australia	As soon as the opportunity comes my way;As soon as I finish up residency training;In the next 2 years	Having to work extra hours without commensurate pay;To augment monthly income;Lack of diagnostic facilities;Due to rising insecurity;Lack of social amenities;Lack of job security;To pursue international residency training;To acquire further training/skills;To gain international experience;Lack of insurance against work related risk	Indefifintelly	Unlikely
2021/07/29 8:54:19 AM GMT+1	36	Male	Married	Non physician health worker	Christianity	Member WACP/NPMCN	Nigeria	Public University	Resident Doctor (in-training)	Family Medicine	7	Oyo	Public Federal Government owned Health Facility	Urban	Satified	Undecided		Uncertainty about Government policies on health;Inadequacy of funding of the health sector;Inadequacy of remuneration;Lack of diagnostic equipments;Rising insecurity;Lack of social amenities
2021/07/29 8:56:11 AM GMT+1	28	Male	Single		Christianity	MBBS	Nigeria	Public University	Medical Officer	Surgery	4 years	Taraba	Public Federal Government owned Health Facility	Urban	Very unsatisfied	No			Australia;Canada;Germany;Ireland;Qatar;Saudi Arabia;United Kingdom;United States of America	In the next 2 years	Poor remuneration;Irregular pay;Delayed pay;Lack of diagnostic facilities;Due to rising insecurity;Lack of social amenities;Lack of job security;Lack of insurance against work related risk	Undecided	Unlikely
2021/07/29 8:56:30 AM GMT+1	36	Female	Married	Physician	Christianity	Member WACP/NPMCN	Nigeria	Public University	Resident Doctor (in-training)	ENT	6	Anambra	Public Federal Government owned Health Facility	Semi-urban	Unsatisfied	Undecided		Uncertainty about Government policies on health;Inadequacy of funding of the health sector;Inadequacy of remuneration;Lack of diagnostic equipments;Rising insecurity;Lack of social amenities;Uncertainty of job security;Everything is gradually falling apart
2021/07/29 8:56:51 AM GMT+1	42 years	Male	Married	Non physician health worker	Christianity	MBBS	Nigeria	Public University	Medical Officer	Orthopaedics	11 years	Taraba	Public Federal Government owned Health Facility	Semi-urban	Unsatisfied	No			Australia;Saudi Arabia;United Kingdom;United States of America	As soon as the opportunity comes my way;In the next 3 - 5 years time	Poor remuneration;Irregular pay;Delayed pay;Having to work extra hours without commensurate pay;To augment monthly income;Lack of diagnostic facilities;Due to rising insecurity;Lack of job security;To acquire further training/skills;To gain international experience;Lack of insurance against work related risk	Indefifintelly	Very unlikely
2021/07/29 8:57:24 AM GMT+1	29	Female	Married	Physician	Christianity	MBBS	Nigeria	Public University	Medical Officer	Paediatrics	4 years plus	Akwa Ibom	Public State Government owned Health Facility	Urban	Very unsatisfied	Undecided		Uncertainty about Government policies on health;Inadequacy of funding of the health sector;Inadequacy of remuneration;Lack of diagnostic equipments;Rising insecurity;Lack of social amenities
2021/07/29 9:01:38 AM GMT+1	36	Male	Single		Christianity	MPH/MSc	Nigeria	Public University	Resident Doctor (in-training)	Orthopaedics	9 years	Oyo	Public State Government owned Health Facility	Urban	Unsatisfied	Undecided		Uncertainty about Government policies on health;Inadequacy of funding of the health sector;Inadequacy of remuneration;Lack of diagnostic equipments;Rising insecurity;Lack of social amenities;Uncertainty of job security;Insincerity and gross failure of government
2021/07/29 9:04:38 AM GMT+1	39	Female	Married	Physician	Christianity	Member WACP/NPMCN	Nigeria	Public University	Resident Doctor (in-training)	Paediatrics	8 years	Bayelsa	Public Federal Government owned Health Facility	Urban	Unsatisfied	Undecided		Uncertainty about Government policies on health;Inadequacy of funding of the health sector;Inadequacy of remuneration;Lack of diagnostic equipments;Rising insecurity;Lack of social amenities;Uncertainty of job security
2021/07/29 9:05:40 AM GMT+1	29	Male	Single	Non health worker	Islam	MPH/MSc	Nigeria	Public University	Medical Officer	Family Medicine	5	Lagos	Private Health Facility	Urban	Unsatisfied	No			Saudi Arabia;United Kingdom	As soon as the opportunity comes my way;In the next 2 years	Poor remuneration	Indefifintelly	Very unlikely
2021/07/29 9:07:55 AM GMT+1	45	Female	Married	Physician	Christianity	Fellowship (WACP, WACS or NPMCN)	Nigeria	Public University	Fellow (post training)	Community Health	18	Enugu	Public State Government owned Health Facility	Urban	Very unsatisfied	Undecided		Uncertainty about Government policies on health;Inadequacy of funding of the health sector;Inadequacy of remuneration;Lack of diagnostic equipments;Rising insecurity;Lack of social amenities
2021/07/29 9:08:18 AM GMT+1	34	Male	Married	Non physician health worker	Christianity	MBBS	Nigeria	Public University	Medical Officer	Family Medicine	8years	FCT ABuja	Faith-based Health Facility	Urban	Unsatisfied	No		Uncertainty about Government policies on health;Inadequacy of funding of the health sector;Inadequacy of remuneration;Rising insecurity;Lack of social amenities;Uncertainty of job security;No residency slot	United Kingdom;Oman	Just left	Poor remuneration;Irregular pay;Delayed pay;Lack of space to do specialist/residency training;Lack of job security;To pursue international residency training;To acquire further training/skills;To gain international experience;Lack of insurance against work related risk	Undecided	Likely
2021/07/29 9:11:39 AM GMT+1	35	Male	Married	Non health worker	Christianity	Member WACP/NPMCN	Nigeria	Public University	Resident Doctor (in-training)	Anaesthesia/Intensive Care	9	Akwa Ibom	Public Federal Government owned Health Facility	Urban	Unsatisfied	Undecided		Uncertainty about Government policies on health;Inadequacy of funding of the health sector;Inadequacy of remuneration;Lack of diagnostic equipments;Rising insecurity;Lack of social amenities;Uncertainty of job security
2021/07/29 9:16:37 AM GMT+1	23	Male	Single		Christianity	MBBS	Nigeria	Public University	Medical Officer	Paediatrics	1.5	Taraba	Public Federal Government owned Health Facility	Semi-urban	Unsatisfied	Yes	Service to my country;Desire to maintain family ties;To contribute my quota to the country's health system
2021/07/29 9:18:28 AM GMT+1	38	Male	Married	Non health worker	Christianity	Member WACP/NPMCN	Nigeria	Private University	Resident Doctor (in-training)	Family Medicine	12 years	Imo	Public Federal Government owned Health Facility	Urban	Unsatisfied	Undecided		Uncertainty about Government policies on health;Inadequacy of funding of the health sector;Inadequacy of remuneration;Lack of diagnostic equipments;Rising insecurity;Lack of social amenities;Uncertainty of job security
2021/07/29 9:22:24 AM GMT+1	53	Male	Married	Non physician health worker	Christianity	senior lecturer /Chief Consultant physician	Nigeria	Public University	Fellow (post training)	Internal Medicine	6 years	Akwa Ibom	Public Federal Government owned Health Facility	Urban	Very unsatisfied	No			Saudi Arabia	In few months time	Poor remuneration;Irregular pay;Delayed pay;Having to work extra hours without commensurate pay;To augment monthly income;Lack of diagnostic facilities;Due to rising insecurity;Lack of social amenities;Lack of job security;To gain international experience;Lack of insurance against work related risk	0 - 5 years	Likely
2021/07/29 9:38:43 AM GMT+1	38	Male	Married	Physician	Christianity	Member WACP/NPMCN	Nigeria	Public University	Resident Doctor (in-training)	Anaesthesia/Intensive Care	6	Ebonyi	Public Federal Government owned Health Facility	Urban	Unsatisfied	Undecided
2021/07/29 9:41:13 AM GMT+1	42	Female	Married	Physician	Christianity	MBBS	Nigeria	Public University	Medical Officer	Obstetrics & Gynaecology	8 years	Akwa Ibom	Public State Government owned Health Facility	Semi-urban	Unsatisfied	Undecided		Uncertainty about Government policies on health;Inadequacy of funding of the health sector;Inadequacy of remuneration
2021/07/29 9:45:43 AM GMT+1	37	Male	Married	Non health worker	Christianity	Fellowship (WACP, WACS or NPMCN)	Nigeria	Public University	Fellow (post training)	Anaesthesia/Intensive Care	11	Ebonyi	Public Federal Government owned Health Facility	Urban	Very unsatisfied	No			Saudi Arabia	As soon as I get employment abroad	Poor remuneration;Having to work extra hours without commensurate pay;Lack of diagnostic facilities;Due to rising insecurity;Lack of social amenities;To gain international experience;Lack of insurance against work related risk	Indefifintelly	Very unlikely
2021/07/29 9:48:00 AM GMT+1	27	Male	Single		Christianity	MBBS	Nigeria	Public University	Medical Officer	Public Health	3	Akwa Ibom	Public Local Government owned Health Facility	Rural	Very unsatisfied	No			Australia;Belgium;Canada;China;France;Germany;Grenada;India;Ireland;Japan;Nertherland;Qatar;Saudi Arabia;Singapore;South Africa;Switzerland;Trinida and Tobago;United Arab Emirate (UAE);United Kingdom;United States of America	As soon as I get employment abroad;As soon as the opportunity comes my way;In few months time	Poor remuneration;To augment monthly income;Due to rising insecurity;Lack of social amenities;Lack of job security;To acquire further training/skills;To gain international experience;Lack of insurance against work related risk	6 - 10 years	Unlikely
2021/07/29 9:52:05 AM GMT+1	43	Male	Married	Non health worker	Christianity	Fellowship (WACP, WACS or NPMCN)	Nigeria	Public University	Resident Doctor (in-training)	Paediatrics	12yrs	Ebonyi	Public Federal Government owned Health Facility	Urban	Very unsatisfied	Undecided		Uncertainty about Government policies on health
2021/07/29 9:52:31 AM GMT+1	36	Male	Married	Physician	Christianity	Fellowship (WACP, WACS or NPMCN)	Nigeria	Public University	Fellow (post training)	Surgery	11	Anambra	Public Federal Government owned Health Facility	Semi-urban	Unsatisfied	Yes	To contribute my quota to the country's health system;Deep conviction that I should remain in Nigeria
2021/07/29 9:53:19 AM GMT+1	43	Female	Married	Physician	Christianity	Fellowship (WACP, WACS or NPMCN)	Nigeria	Public University	Fellow (post training)	Radiology	16	Ogun	Public State Government owned Health Facility	Semi-urban	Unsatisfied	Undecided		Uncertainty about Government policies on health;Inadequacy of funding of the health sector;Inadequacy of remuneration;Lack of diagnostic equipments;Rising insecurity;Lack of social amenities;Uncertainty of job security
2021/07/29 9:54:45 AM GMT+1	41	Female	Married	Non health worker	Islam	Member WACP/NPMCN	Nigeria	Public University	Resident Doctor (in-training)	Family Medicine	13	Ogun	Public State Government owned Health Facility	Urban	Unsatisfied	Undecided		Uncertainty about Government policies on health;Inadequacy of funding of the health sector;Lack of diagnostic equipments;Uncertainty of job security
2021/07/29 9:56:38 AM GMT+1	40yrs	Male	Married	Non physician health worker	Christianity	Member WACP/NPMCN	Nigeria	Public University	Resident Doctor (in-training)	ENT	13years	Enugu	Public Federal Government owned Health Facility	Rural	Unsatisfied	Undecided		Uncertainty about Government policies on health;Inadequacy of funding of the health sector;Inadequacy of remuneration;Lack of diagnostic equipments;Rising insecurity;Lack of social amenities
2021/07/29 10:00:01 AM GMT+1	37	Female	Married	Physician	Christianity	Member WACP/NPMCN	Nigeria	Private University	Resident Doctor (in-training)	Community Health	8 years	Ebonyi	Public Federal Government owned Health Facility	Urban	Very unsatisfied	No			Australia;Canada	As soon as I finish up residency training	Poor remuneration;To augment monthly income;Lack of diagnostic facilities;Due to rising insecurity;Lack of social amenities;To join family members living abroad;To acquire further training/skills	Undecided	Likely
2021/07/29 10:02:37 AM GMT+1	38	Female	Married	Non health worker	Christianity	MBBS	Nigeria	Public University	Medical Officer	Paediatrics	13	Rivers	Public Federal Government owned Health Facility	Urban	Very unsatisfied	Yes	Desire to maintain family ties;I feel it is too late for me to travel outside for professional practice
2021/07/29 10:19:56 AM GMT+1	38	Female	Married	Non physician health worker	Christianity	Member WACP/NPMCN	Nigeria	Public University	Resident Doctor (in-training)	Laboratory Medicine	13	Anambra	Public Federal Government owned Health Facility	Semi-urban	Very unsatisfied	Undecided		Uncertainty about Government policies on health;Inadequacy of funding of the health sector;Inadequacy of remuneration;Lack of diagnostic equipments;Rising insecurity;Lack of social amenities;Uncertainty of job security
2021/07/29 10:25:25 AM GMT+1	40	Male	Married	Non physician health worker	Christianity	Fellowship (WACP, WACS or NPMCN)	Nigeria	Public University	Fellow (post training)	Paediatrics	12	Ebonyi	Public Federal Government owned Health Facility	Urban	Unsatisfied	Undecided		Uncertainty about Government policies on health;Inadequacy of funding of the health sector;Inadequacy of remuneration;Lack of diagnostic equipments;Rising insecurity;Lack of social amenities
2021/07/29 10:29:02 AM GMT+1	35	Female	Married	Non health worker	Christianity	Member WACP/NPMCN	Nigeria	Public University	Resident Doctor (in-training)	Surgery	12 years	Oyo	Public Federal Government owned Health Facility	Urban	Unsatisfied	Undecided		Inadequacy of funding of the health sector;Inadequacy of remuneration;Rising insecurity
2021/07/29 10:29:25 AM GMT+1	39	Female	Married	Non health worker	Christianity	MPH/MSc	Nigeria	Public University	Resident Doctor (in-training)	Dentistry has numerous specialties. Not Captured in the options.	16 years Post BDS, Dentistry	Lagos	Public State Government owned Health Facility	Urban	Satified	Undecided		Uncertainty about Government policies on health;Inadequacy of funding of the health sector;Inadequacy of remuneration;Lack of diagnostic equipments;Rising insecurity;Lack of social amenities;Spouse is relocating. For family's unity
2021/07/29 10:33:31 AM GMT+1	29	Male	Married	Physician	Christianity	MPH/MSc	Nigeria	Public University	Medical Officer	Community Health	4	Katsina	Public State Government owned Health Facility	Rural	Unsatisfied	No			Qatar;Saudi Arabia;Singapore;Trinida and Tobago;United Arab Emirate (UAE)	In the next 2 years	Due to rising insecurity;Lack of social amenities;To acquire further training/skills;To gain international experience;Lack of insurance against work related risk	6 - 10 years	Likely
2021/07/29 10:36:12 AM GMT+1	47	Male	Married	Physician	Islam	MPH/MSc	Nigeria	Public University	Fellow (post training)	Family Medicine	20	FCT ABuja	Public Federal Government owned Health Facility	Urban	Satified	Yes	Service to my country;Desire to maintain family ties;To contribute my quota to the country's health system;In anticipation for a better tomorrow
2021/07/29 10:36:51 AM GMT+1	34	Male	Single		Christianity	Member WACP/NPMCN	Nigeria	Public University	Resident Doctor (in-training)	Internal Medicine	10	Akwa Ibom	Public Federal Government owned Health Facility	Urban	Very unsatisfied	Undecided		Uncertainty about Government policies on health;Inadequacy of funding of the health sector;Inadequacy of remuneration;Lack of diagnostic equipments;Rising insecurity;Lack of social amenities;Uncertainty of job security		As soon as I finish up residency training	Poor remuneration;Having to work extra hours without commensurate pay;Lack of diagnostic facilities;Due to rising insecurity;Lack of social amenities;Lack of job security;To acquire further training/skills;To gain international experience;Lack of insurance against work related risk	Indefifintelly	Unlikely
2021/07/29 10:37:04 AM GMT+1	27	Female	Single		Christianity	MBBS	Nigeria	Public University	Medical Officer	Paediatrics	3	Plateau	Faith-based Health Facility	Semi-urban	Satified	Undecided		Uncertainty about Government policies on health;Inadequacy of funding of the health sector;Inadequacy of remuneration;Lack of diagnostic equipments;Rising insecurity;Uncertainty of job security
2021/07/29 10:37:32 AM GMT+1	34	Male	Married	Non health worker	Christianity	Member WACP/NPMCN	Nigeria	Public University	Resident Doctor (in-training)	Paediatrics	9 years	Plateau	Public Federal Government owned Health Facility	Semi-urban	Unsatisfied	No			Australia;Canada;United Kingdom	As soon as I finish up residency training	Poor remuneration;Having to work extra hours without commensurate pay;To augment monthly income;Lack of diagnostic facilities;Due to rising insecurity;Lack of social amenities;Lack of job security;To pursue international residency training;To acquire further training/skills;To gain international experience;Lack of insurance against work related risk	Undecided	Likely
2021/07/29 10:48:15 AM GMT+1	50years	Male	Married	Non health worker	Christianity	Fellowship (WACP, WACS or NPMCN)	Nigeria	Public University	Fellow (post training)	Obstetrics & Gynaecology	Twenty three (23) years	Bayelsa	Public Federal Government owned Health Facility	Semi-urban	Unsatisfied	No			Saudi Arabia	Now	Poor remuneration;Lack of diagnostic facilities;Due to rising insecurity;To acquire further training/skills;To gain international experience;Lack of insurance against work related risk	0 - 5 years	Unlikely
2021/07/29 10:49:29 AM GMT+1	28	Female	Single		Christianity	MBBS	Nigeria	Public University	Medical Officer	Anaesthesia/Intensive Care	2	Lagos	Private Health Facility	Semi-urban	Very unsatisfied	No			United Kingdom	In the next 2 years	Poor remuneration;Delayed pay;Having to work extra hours without commensurate pay;Lack of diagnostic facilities;Lack of social amenities;Lack of space to do specialist/residency training;Lack of job security	Indefifintelly	Unlikely
2021/07/29 10:50:59 AM GMT+1	38	Male	Married	Non physician health worker	Christianity	Member WACP/NPMCN	Nigeria	Public University	Resident Doctor (in-training)	Obstetrics & Gynaecology	12 years	Ebonyi	Public Federal Government owned Health Facility	Semi-urban	Very unsatisfied	No			Australia;Canada;Saudi Arabia;United Kingdom	As soon as I finish up residency training	Poor remuneration;Having to work extra hours without commensurate pay;Lack of diagnostic facilities;Due to rising insecurity;Lack of social amenities;Lack of space to do specialist/residency training;Lack of job security;To pursue international residency training;To acquire further training/skills;To gain international experience;Lack of insurance against work related risk	Undecided	Unlikely
2021/07/29 10:51:39 AM GMT+1	50	Female	Separated		Islam	Fellowship (WACP, WACS or NPMCN)	Nigeria	Public University	Fellow (post training)	Dentistry	24	Lagos	Public State Government owned Health Facility	Urban	Unsatisfied	Yes	I feel age is no longer on my side to travel outside for professional practice
2021/07/29 10:53:39 AM GMT+1	27	Female	Married	Non health worker	Christianity	MBBS	Nigeria	Public University	Medical Officer	Internal Medicine	4	Lagos	Private Health Facility	Urban	Very unsatisfied	No			United States of America		Poor remuneration;Having to work extra hours without commensurate pay;To augment monthly income;Lack of diagnostic facilities;To join family members living abroad;To pursue international residency training;To acquire further training/skills;To gain international experience	Undecided	Unlikely
2021/07/29 10:57:17 AM GMT+1	35years	Male	Married	Non physician health worker	Christianity	MBBS	Nigeria	Public University	Resident Doctor (in-training)	Radiology	4	Enugu	Public Federal Government owned Health Facility	Rural	Very unsatisfied	Undecided		Uncertainty about Government policies on health;Inadequacy of funding of the health sector;Inadequacy of remuneration;Lack of social amenities;Uncertainty of job security
2021/07/29 10:58:06 AM GMT+1	50	Male	Married	Physician	Christianity	Professor	Nigeria	Public University	Fellow (post training)	Surgery	27	Plateau	Public Federal Government owned Health Facility	Urban	Very unsatisfied	No			United States of America	In the next 2 years	Poor remuneration;Having to work extra hours without commensurate pay;Due to rising insecurity;Lack of social amenities	Indefifintelly	Very unlikely
2021/07/29 10:58:47 AM GMT+1	32	Female	Married	Non health worker	Islam	MBBS	Nigeria	Public University	Medical Officer	Paediatrics	4years	Lagos	Public State Government owned Health Facility	Urban	Unsatisfied	No			Canada;Qatar;United Kingdom	As soon as the opportunity comes my way	Poor remuneration;Lack of diagnostic facilities;Due to rising insecurity;Lack of social amenities;Lack of space to do specialist/residency training;To join family members living abroad;To pursue international residency training;Lack of insurance against work related risk	Undecided	Very likely
2021/07/29 11:35:01 AM GMT+1	34	Male	Married	Non health worker	Christianity	Member WACP/NPMCN	Nigeria	Public University	Resident Doctor (in-training)	Surgery	8	Enugu	Public Federal Government owned Health Facility	Rural	Very satisfied	Undecided		Uncertainty about Government policies on health;Inadequacy of funding of the health sector;Inadequacy of remuneration;Lack of diagnostic equipments;Rising insecurity;Lack of social amenities;Uncertainty of job security
2021/07/29 11:37:34 AM GMT+1	26	Female	Single		Agnostic	MBBS	Nigeria	Public University	Medical Officer	Psychiatry	4	Lagos	Public State Government owned Health Facility	Urban	Very unsatisfied	No			Australia;Canada;United Kingdom	As soon as I get employment abroad;As soon as the opportunity comes my way;In the next 2 years	Poor remuneration;Irregular pay;Having to work extra hours without commensurate pay;Lack of diagnostic facilities;Due to rising insecurity;Lack of social amenities;Lack of space to do specialist/residency training;Lack of job security;To pursue international residency training;Lack of insurance against work related risk	Indefifintelly	Unlikely
2021/07/29 11:43:50 AM GMT+1	39	Male	Married	Non health worker	Christianity	Fellowship (WACP, WACS or NPMCN)	Nigeria	Public University	Fellow (post training)	Ophthalmology	16	Akwa Ibom	Public Federal Government owned Health Facility	Urban	Very unsatisfied	No			Saudi Arabia	already emigrated. Currently responding to this from my new location	Poor remuneration;To augment monthly income;Lack of diagnostic facilities;Due to rising insecurity;To acquire further training/skills;Lack of insurance against work related risk	Undecided	Unlikely
2021/07/29 11:53:01 AM GMT+1	49	Male	Married	Physician	Christianity	MBBS	Nigeria	Public University	Medical Officer	Emergency Medicine	16	Cross River	Public Federal Government owned Health Facility	Urban	Unsatisfied	No			United Kingdom	As soon as I get employment abroad;In the next 2 years	Poor remuneration;Irregular pay;Lack of diagnostic facilities;Due to rising insecurity;Lack of social amenities;Lack of job security;To pursue international residency training;To acquire further training/skills;To gain international experience;Lack of insurance against work related risk	6 - 10 years	Likely
2021/07/29 11:55:11 AM GMT+1	35	Female	Married	Physician	Christianity	MBBS	Nigeria	Public University	Medical Officer	Paediatrics	9	Ogun	Private Health Facility	Urban	Unsatisfied	Undecided		Uncertainty about Government policies on health;Inadequacy of funding of the health sector;Lack of diagnostic equipments;Rising insecurity
2021/07/29 11:58:36 AM GMT+1	45	Female	Married		Christianity	PGD, MSC PSY.	Nigeria	Public University	Medical Officer	Community Health	20years	Abia	Public State Government owned Health Facility	Urban	Unsatisfied	Yes	Service to my country;Desire to maintain family ties;To contribute my quota to the country's health system;In anticipation for a better tomorrow;I have no Spiritual leading to relocate yet. If I get such in the future, I will relocate too.	Uncertainty about Government policies on health;Inadequacy of funding of the health sector;Inadequacy of remuneration;Rising insecurity;Lack of social amenities
2021/07/29 12:11:38 PM GMT+1	28	Female	Single		Christianity	MBBS	Nigeria	Public University	Medical Officer	Psychiatry	4	Lagos	Public State Government owned Health Facility	Urban	Very unsatisfied	No			United Kingdom	As soon as I get employment abroad;In few months time	Poor remuneration;Irregular pay;Delayed pay;Having to work extra hours without commensurate pay;To augment monthly income;Lack of diagnostic facilities;Due to rising insecurity;Lack of social amenities;Lack of space to do specialist/residency training;Lack of job security;To pursue international residency training;To gain international experience;Lack of insurance against work related risk	More than 10 years	Very likely
2021/07/29 12:18:23 PM GMT+1	31	Male	Married	Non physician health worker	Islam	MBBS	Nigeria	Public University	Medical Officer	Community Health	6yrs	Gombe	Public State Government owned Health Facility	Rural	Very unsatisfied	No	In anticipation for a better tomorrow	Uncertainty about Government policies on health	Saudi Arabia	As soon as I get employment abroad	Poor remuneration	Indefifintelly	Very unlikely
2021/07/29 12:19:38 PM GMT+1	44	Male	Married	Physician	Christianity	Fellowship (WACP, WACS or NPMCN)	Nigeria	Public University	Fellow (post training)	Obstetrics & Gynaecology	18years	Enugu	Public State Government owned Health Facility	Urban	Very unsatisfied	No			Canada	In the next 3 - 5 years time	Poor remuneration;Irregular pay;Due to rising insecurity;Lack of social amenities	More than 10 years	Very unlikely
2021/07/29 12:20:54 PM GMT+1	37	Male	Married	Non health worker	Christianity	Member WACP/NPMCN	Nigeria	Public University	Resident Doctor (in-training)	Obstetrics & Gynaecology	5 years	Ebonyi	Public Local Government owned Health Facility	Urban	Unsatisfied	No			Australia;Canada;Saudi Arabia;United Arab Emirate (UAE);United Kingdom;United States of America	As soon as I finish up residency training	Poor remuneration;Irregular pay;Delayed pay;Having to work extra hours without commensurate pay;To augment monthly income;Lack of diagnostic facilities;Due to rising insecurity;Lack of social amenities;Lack of job security;Lack of insurance against work related risk	Undecided	Unlikely
2021/07/29 12:21:02 PM GMT+1	33	Male	Single		Christianity	MBBS	Nigeria	Public University	Medical Officer	ENT	6	Benue	Private Health Facility	Semi-urban	Unsatisfied	No			United Kingdom	As soon as the opportunity comes my way	Poor remuneration	Indefifintelly	Very unlikely
2021/07/29 12:23:10 PM GMT+1	43	Female	Married	Non health worker	Christianity	Fellowship (WACP, WACS or NPMCN)	Nigeria	Public University	Fellow (post training)	Anaesthesia/Intensive Care	17	Ogun	Public State Government owned Health Facility	Semi-urban	Unsatisfied	Undecided		Uncertainty about Government policies on health;Inadequacy of funding of the health sector;Inadequacy of remuneration;Lack of diagnostic equipments;Rising insecurity;Lack of social amenities				6 - 10 years	Likely
2021/07/29 12:29:19 PM GMT+1	31	Male	Single	Physician	Islam	MBBS	Nigeria	Public University	Medical Officer	Emergency Medicine	6	Bauchi	Public Federal Government owned Health Facility	Rural	Very unsatisfied	No			Australia;Ireland;United Arab Emirate (UAE);United States of America	In the next 3 - 5 years time	Poor remuneration;Irregular pay;Delayed pay;Having to work extra hours without commensurate pay;To augment monthly income;Lack of diagnostic facilities;Due to rising insecurity;Lack of social amenities;Lack of space to do specialist/residency training;Lack of job security;To pursue international residency training;To acquire further training/skills;To gain international experience;Lack of insuran…	More than 10 years	Likely
2021/07/29 12:30:52 PM GMT+1	34	Male	Married	Non health worker	Islam	Member WACP/NPMCN	Nigeria	Public University	Resident Doctor (in-training)	Paediatrics	4	Gombe	Public Federal Government owned Health Facility	Semi-urban	Satified	Undecided		Uncertainty about Government policies on health;Inadequacy of remuneration;Rising insecurity	Canada;Qatar;Saudi Arabia;United Arab Emirate (UAE);United Kingdom;United States of America
2021/07/29 12:32:20 PM GMT+1	37	Male	Married	Non health worker	Christianity	MBBS	Nigeria	Public University	Resident Doctor (in-training)	Anaesthesia/Intensive Care	10 years	Ogun	Faith-based Health Facility	Rural	Very unsatisfied	No			Germany;Ireland;United Kingdom	As soon as the opportunity comes my way	Poor remuneration;Delayed pay;Having to work extra hours without commensurate pay;Due to rising insecurity;Lack of social amenities;Lack of space to do specialist/residency training;To join family members living abroad;Lack of job security;To pursue international residency training;Lack of insurance against work related risk	6 - 10 years	Very likely
2021/07/29 12:37:43 PM GMT+1	36	Male	Married	Non health worker	Islam	MBBS	Nigeria	Public University	Medical Officer	Laboratory Medicine	6yrs	Gombe	Public Federal Government owned Health Facility	Urban	Very unsatisfied	No			Saudi Arabia	As soon as I get employment abroad	All the above mentioned	More than 10 years	Likely
2021/07/29 12:45:06 PM GMT+1	30years	Male	Single		Christianity	MBBS	Nigeria	Public University	Resident Doctor (in-training)	Anaesthesia/Intensive Care	Four years	Akwa Ibom	Public Federal Government owned Health Facility	Urban	Very unsatisfied	Undecided		Uncertainty about Government policies on health;Inadequacy of funding of the health sector;Inadequacy of remuneration;Lack of diagnostic equipments;Rising insecurity
2021/07/29 1:00:52 PM GMT+1	28	Male	Single		Christianity	MBBS	Nigeria	Public University	House Officer	Surgery	1 year	Akwa Ibom	Public Federal Government owned Health Facility	Urban	Very unsatisfied	No			Australia;Belgium;Canada;France;Germany;Qatar;Saudi Arabia;Singapore;Switzerland;Trinida and Tobago;United Arab Emirate (UAE);United Kingdom;United States of America	As soon as I get employment abroad;As soon as the opportunity comes my way;In few months time	Poor remuneration;Irregular pay;Delayed pay;Having to work extra hours without commensurate pay;To augment monthly income;Lack of diagnostic facilities;Due to rising insecurity;Lack of social amenities;Lack of space to do specialist/residency training;Lack of job security;To pursue international residency training;To acquire further training/skills;To gain international experience;Lack of insuran…	Indefifintelly	Very unlikely
2021/07/29 1:04:19 PM GMT+1	36	Male	Single		Christianity	MBBS	Nigeria	Public University	Resident Doctor (in-training)	Family Medicine	10	FCT ABuja	Public Federal Government owned Health Facility	Urban	Very unsatisfied	Undecided		Uncertainty about Government policies on health;Inadequacy of funding of the health sector;Inadequacy of remuneration;Lack of diagnostic equipments;Rising insecurity;Lack of social amenities;Uncertainty of job security
2021/07/29 1:18:36 PM GMT+1	28	Male	Single		Christianity	MBBS	Nigeria	Public University	Resident Doctor (in-training)	Surgery	6 years	Ebonyi	Public Federal Government owned Health Facility	Urban	Unsatisfied	Undecided		Uncertainty about Government policies on health;Inadequacy of funding of the health sector;Rising insecurity	United Kingdom	As soon as I get employment abroad;As soon as I finish up residency training;In the next 2 years	Poor remuneration;Having to work extra hours without commensurate pay;Due to rising insecurity	Undecided	Likely
2021/07/29 1:18:39 PM GMT+1	47	Male	Married	Non physician health worker	Christianity	Fellowship (WACP, WACS or NPMCN)	Nigeria	Public University	Fellow (post training)	Family Medicine	20	Abia	Public Federal Government owned Health Facility	Urban	Unsatisfied	Undecided		Uncertainty about Government policies on health;Inadequacy of funding of the health sector;Inadequacy of remuneration;Lack of diagnostic equipments;Rising insecurity
2021/07/29 1:34:46 PM GMT+1	37	Male	Married	Non physician health worker	Christianity	MBBS	Nigeria	Public University	Medical Officer	General practitioner	8years	Lagos	Private Health Facility	Semi-urban	Unsatisfied	No			Canada;United Kingdom	As soon as the opportunity comes my way	Poor remuneration;Irregular pay;Having to work extra hours without commensurate pay;To augment monthly income;Lack of diagnostic facilities;Due to rising insecurity;Lack of space to do specialist/residency training;Lack of insurance against work related risk;Lack of political will to address the problems facing health sector in Nigeria	More than 10 years	Likely
2021/07/29 1:47:35 PM GMT+1	32	Male	Single		Christianity	MBBS	Nigeria	Public University	Resident Doctor (in-training)	Obstetrics & Gynaecology	5years	Anambra	Public Federal Government owned Health Facility	Semi-urban	Very unsatisfied	No			Saudi Arabia;United Kingdom;United States of America	In the next 3 - 5 years time	Poor remuneration;Irregular pay;Having to work extra hours without commensurate pay;To augment monthly income;Lack of diagnostic facilities;Due to rising insecurity;Lack of social amenities;To join family members living abroad;Lack of job security;To pursue international residency training;To acquire further training/skills;To gain international experience;Lack of insurance against work related r…	More than 10 years	Likely
2021/07/29 1:55:22 PM GMT+1	32	Male	Single		Christianity	MPH/MSc	Nigeria	Public University	Medical Officer	Family Medicine	5	Bayelsa	Public Federal Government owned Health Facility	Urban	Very unsatisfied	Undecided		Uncertainty about Government policies on health;Inadequacy of funding of the health sector;Inadequacy of remuneration;Lack of diagnostic equipments;Rising insecurity;Lack of social amenities;Uncertainty of job security
2021/07/29 2:20:48 PM GMT+1	52	Male	Married	Physician	Christianity	Fellowship (WACP, WACS or NPMCN)	Nigeria	Public University	Fellow (post training)	Surgery	25	Abia	Public Federal Government owned Health Facility	Urban	Very unsatisfied	Undecided		Inadequacy of funding of the health sector;Inadequacy of remuneration;Lack of diagnostic equipments;Rising insecurity
2021/07/29 2:23:12 PM GMT+1	33	Male	Single		Christianity	MBBS	Nigeria	Public University	Medical Officer	Obstetrics & Gynaecology	5 years	Rivers	Private Health Facility	Semi-urban	Unsatisfied	Yes	In anticipation for a better tomorrow
2021/07/29 2:48:35 PM GMT+1	37	Male	Married	Physician	Christianity	MBBS	Nigeria	Public University	Medical Officer	Community Health	11	Imo	Private Health Facility	Semi-urban	Very unsatisfied	No	Service to my country;In anticipation for a better tomorrow	Uncertainty about Government policies on health;Rising insecurity;Uncertainty of job security	Canada;United Kingdom	As soon as I get employment abroad	Due to rising insecurity;Lack of job security;To gain international experience	More than 10 years	Likely
2021/07/29 2:56:51 PM GMT+1	35	Female	Married	Non health worker	Christianity	Member WACP/NPMCN	Nigeria	Public University	Resident Doctor (in-training)	Family Medicine	9 years	Plateau	Public Federal Government owned Health Facility	Urban	Very unsatisfied	No			Canada;United Kingdom	As soon as I get employment abroad;As soon as the opportunity comes my way;In the next 2 years	Poor remuneration;Delayed pay;To augment monthly income;Lack of diagnostic facilities;Due to rising insecurity;Lack of job security;To acquire further training/skills;To gain international experience;Lack of insurance against work related risk	Indefifintelly	Very unlikely
2021/07/29 3:19:35 PM GMT+1	29	Male	Single		Christianity	MBBS	Nigeria	Public University	Medical Officer	Emergency Medicine	5	Ogun	Private Health Facility	Semi-urban	Unsatisfied	No			United Kingdom	In few months time	Poor remuneration;Irregular pay;Delayed pay;Having to work extra hours without commensurate pay;To augment monthly income;Lack of diagnostic facilities;Due to rising insecurity;Lack of social amenities;Lack of space to do specialist/residency training;Lack of job security;To pursue international residency training;To acquire further training/skills;To gain international experience;Lack of insuran…	Indefifintelly	Unlikely
2021/07/29 3:23:13 PM GMT+1	39	Male	Married	Non physician health worker	Christianity	Member WACP/NPMCN	Nigeria	Private University	Resident Doctor (in-training)	Community Health	14	Gombe	Public State Government owned Health Facility	Urban	Very unsatisfied	No			United Kingdom	In the next 3 - 5 years time	Poor remuneration;Delayed pay;To augment monthly income;To pursue international residency training;To acquire further training/skills;To gain international experience;Divine leading	Undecided	Unlikely
2021/07/29 3:23:27 PM GMT+1	37	Male	Married	Non health worker	Christianity	Member WACP/NPMCN	Nigeria	Public University	Resident Doctor (in-training)	Psychiatry	11 years	Enugu	Public Federal Government owned Health Facility	Urban	Unsatisfied	No			United Kingdom	As soon as I get employment abroad;As soon as the opportunity comes my way;In few months time	Poor remuneration;Having to work extra hours without commensurate pay;To augment monthly income;Lack of diagnostic facilities;Due to rising insecurity;Lack of social amenities;Lack of job security;To acquire further training/skills;To gain international experience;Lack of insurance against work related risk;To get a better life for my family.	More than 10 years	Likely
2021/07/29 3:24:02 PM GMT+1	30	Female	Married	Physician	Christianity	MBBS	Nigeria	Public University	Medical Officer	Laboratory Medicine	3years	Ebonyi	Public Federal Government owned Health Facility	Urban	Very unsatisfied	No			United Kingdom;United States of America	As soon as the opportunity comes my way;In the next 2 years	Poor remuneration;Irregular pay;Delayed pay;Having to work extra hours without commensurate pay;Lack of diagnostic facilities;Due to rising insecurity;Lack of social amenities;Lack of space to do specialist/residency training;Lack of job security;To secure my children's future	Undecided	Unlikely
2021/07/29 3:31:50 PM GMT+1	29	Male	Single		Christianity	MBBS	Nigeria	Public University	Medical Officer	Oncology	3	FCT ABuja	Private Health Facility	Urban	Unsatisfied	No			Australia;United Kingdom;United States of America	In few months time	Poor remuneration;Having to work extra hours without commensurate pay;Lack of diagnostic facilities;Due to rising insecurity;To pursue international residency training;To acquire further training/skills;To gain international experience;Lack of insurance against work related risk	More than 10 years	Likely
2021/07/29 3:43:03 PM GMT+1	35	Female	Married	Non health worker	Christianity	MPH/MSc	Nigeria	Public University	Medical Officer	Family Medicine	9	Lagos	Public Local Government owned Health Facility	Rural	Unsatisfied	Yes	Desire to maintain family ties
2021/07/29 3:46:31 PM GMT+1	28	Male	Single		Christianity	MBBS	Nigeria	Public University	Medical Officer	Internal Medicine	2yrs 10months	Ogun	Private Health Facility	Urban	Satified	No			Australia;Canada;Saudi Arabia;United Kingdom;United States of America	In few months time	To augment monthly income;Lack of diagnostic facilities;Due to rising insecurity;Lack of social amenities;To pursue international residency training;To acquire further training/skills;To gain international experience	More than 10 years	Unlikely
2021/07/29 3:49:15 PM GMT+1	37	Male	Married	Physician	Islam	Member WACP/NPMCN	Nigeria	Public University	Resident Doctor (in-training)	ENT	6	Sokoto	Public Federal Government owned Health Facility	Urban	Unsatisfied	No			United Arab Emirate (UAE)	As soon as I get employment abroad;As soon as the opportunity comes my way;As soon as I finish up residency training	Poor remuneration;Irregular pay;Delayed pay;Having to work extra hours without commensurate pay;To augment monthly income;Lack of diagnostic facilities;Due to rising insecurity;Lack of social amenities;Lack of space to do specialist/residency training;To acquire further training/skills;To gain international experience	More than 10 years	Very unlikely
2021/07/29 3:50:36 PM GMT+1	32	Male	Single		Christianity	MBBS	Nigeria	Public University	Medical Officer	Emergency Medicine	2yewrs	Akwa Ibom	Private Health Facility	Semi-urban	Unsatisfied	No			Canada	As soon as the opportunity comes my way	Poor remuneration;Irregular pay;Delayed pay;Having to work extra hours without commensurate pay;To augment monthly income;Lack of diagnostic facilities;Due to rising insecurity;Lack of social amenities;Lack of job security;To acquire further training/skills;To gain international experience;Lack of insurance against work related risk	Indefifintelly	Very unlikely
2021/07/29 4:13:33 PM GMT+1	32	Male	Married	Physician	Christianity	MPH/MSc	Nigeria	Public University	Medical Officer	Laboratory Medicine	3	Delta	Public State Government owned Health Facility	Urban	Unsatisfied	No			United States of America	As soon as I get employment abroad	Poor remuneration;Irregular pay;Delayed pay;Having to work extra hours without commensurate pay;To augment monthly income;Lack of diagnostic facilities;Due to rising insecurity;Lack of space to do specialist/residency training;Lack of job security;To pursue international residency training;To acquire further training/skills;To gain international experience	Indefifintelly	Very unlikely
2021/07/29 4:42:09 PM GMT+1	30	Male	Single		Christianity	MBBS	Nigeria	Public University	Medical Officer	Family Medicine	4 years	Lagos	Public State Government owned Health Facility	Urban	Unsatisfied	No			United Kingdom	As soon as the opportunity comes my way	Lack of social amenities;To acquire further training/skills;To gain international experience	Indefifintelly	Very unlikely
2021/07/29 4:48:51 PM GMT+1	35	Female	Married	Non physician health worker	Islam	Member WACP/NPMCN	Nigeria	Private University	Resident Doctor (in-training)	Anaesthesia/Intensive Care	8	Kaduna	Public Federal Government owned Health Facility	Rural	Unsatisfied	No			Germany;Qatar;Saudi Arabia;United Kingdom	As soon as I get employment abroad	Poor remuneration;Lack of diagnostic facilities;Due to rising insecurity;Lack of social amenities;Lack of job security;To acquire further training/skills	More than 10 years	Unlikely
2021/07/29 4:48:54 PM GMT+1	41	Male	Married	Non health worker	Christianity	MBBS	Nigeria	Public University	Resident Doctor (in-training)	Family Medicine	Nine years	Abia	Public Federal Government owned Health Facility	Urban	Unsatisfied	Undecided		Uncertainty about Government policies on health;Inadequacy of funding of the health sector;Inadequacy of remuneration;Lack of diagnostic equipments;Rising insecurity;Lack of social amenities;Uncertainty of job security
2021/07/29 4:58:17 PM GMT+1	36	Male	Single		Christianity	MPH/MSc	Nigeria	Private University	Medical Officer	Public health	10 years	Bayelsa	Private Health Facility	Urban	Very unsatisfied	Undecided		Uncertainty about Government policies on health;Inadequacy of funding of the health sector;Inadequacy of remuneration;Lack of diagnostic equipments;Rising insecurity;Lack of social amenities;Uncertainty of job security;Injustice in the medical profession and the country
2021/07/29 5:01:46 PM GMT+1	39	Male	Married	Physician	Christianity	MBBS	Nigeria	Private University	Medical Officer	Family Medicine	8years	Imo	Public Federal Government owned Health Facility	Semi-urban	Very unsatisfied	No			Saudi Arabia	As soon as the opportunity comes my way	Poor remuneration;Irregular pay;Delayed pay	Indefifintelly	Unlikely
2021/07/29 5:04:10 PM GMT+1	36	Female	Married	Non health worker	Christianity	MBBS	Nigeria	Private University	Medical Officer	Community Health	10years	Akwa Ibom	Public State Government owned Health Facility	Semi-urban	Unsatisfied	No			United Kingdom	In the next 2 years	Lack of diagnostic facilities;To pursue international residency training;To gain international experience	Undecided	Unlikely
2021/07/29 5:26:36 PM GMT+1	34	Female	Married	Non physician health worker	Christianity	MBBS	Nigeria	Private University	Medical Officer	Internal Medicine	6	Enugu	Public State Government owned Health Facility	Semi-urban	Very unsatisfied	No			United Kingdom	In few months time	Poor remuneration;Irregular pay;Delayed pay;Lack of diagnostic facilities;Due to rising insecurity;Lack of social amenities;Lack of job security;To acquire further training/skills;To gain international experience;Lack of insurance against work related risk	Indefifintelly	Very unlikely
2021/07/29 5:52:24 PM GMT+1	28	Male	Single		Christianity	MBBS	Nigeria	Public University	Medical Officer	Community Health	4	Cross River	Private Health Facility	Urban	Very unsatisfied	No			Australia;Canada;United Kingdom;United States of America	As soon as the opportunity comes my way	Poor remuneration;Having to work extra hours without commensurate pay;To augment monthly income;Lack of diagnostic facilities;Due to rising insecurity;Lack of social amenities;Lack of job security;To gain international experience;Lack of insurance against work related risk	Indefifintelly	Very unlikely
2021/07/29 6:02:48 PM GMT+1	33	Male	Married	Non health worker	Christianity	MBBS	Nigeria	Public University	Resident Doctor (in-training)	Paediatrics	Six	Gombe	Public Federal Government owned Health Facility	Urban	Unsatisfied	Undecided		Uncertainty about Government policies on health;Inadequacy of funding of the health sector;Inadequacy of remuneration;Lack of diagnostic equipments;Rising insecurity;Lack of social amenities;Uncertainty of job security
2021/07/29 6:13:58 PM GMT+1	32	Male	Married	Non physician health worker	Islam	MBBS	Nigeria	Public University	Medical Officer	Anaesthesia/Intensive Care	7	Gombe	Public Federal Government owned Health Facility	Urban	Unsatisfied	No			Australia;Canada;Germany;Qatar;Saudi Arabia;United Arab Emirate (UAE);United Kingdom	As soon as I get employment abroad;As soon as the opportunity comes my way	Poor remuneration;Irregular pay;Having to work extra hours without commensurate pay;To augment monthly income;Lack of diagnostic facilities;Due to rising insecurity;Lack of social amenities;Lack of space to do specialist/residency training;Lack of job security;To acquire further training/skills;To gain international experience;Lack of insurance against work related risk	Undecided	Likely
2021/07/29 6:22:09 PM GMT+1	42	Male	Married	Physician	Christianity	Member WACP/NPMCN	Nigeria	Public University	Resident Doctor (in-training)	Obstetrics & Gynaecology	13	Akwa Ibom	Public Federal Government owned Health Facility	Urban	Unsatisfied	Yes	Service to my country;Desire to maintain family ties;To contribute my quota to the country's health system;In anticipation for a better tomorrow
2021/07/29 6:22:25 PM GMT+1	36	Male	Single		Christianity	MBBS	Dominica	Private University	House Officer	Community Health	1	Edo	Public Federal Government owned Health Facility	Urban	Unsatisfied	Undecided	Desire to maintain family ties	Uncertainty about Government policies on health;Inadequacy of funding of the health sector;Inadequacy of remuneration	United Kingdom	As soon as the opportunity comes my way	Poor remuneration;To augment monthly income;To acquire further training/skills;Lack of insurance against work related risk	Undecided	Likely
2021/07/29 6:27:36 PM GMT+1	35yrs	Male	Married	Physician	Christianity	MBBS	Nigeria	Public University	Medical Officer	Obstetrics & Gynaecology	6yrs	Enugu	Private Health Facility	Urban	Very unsatisfied	No			United States of America	In the next 3 - 5 years time	Poor remuneration	Undecided	Very unlikely
2021/07/29 6:52:11 PM GMT+1	52	Male	Married	Non health worker	Christianity	MBBS	Bulgaria	Public University	Medical Officer	Family Medicine	20	Bornu	Public Federal Government owned Health Facility	Urban	Satified	Yes	To contribute my quota to the country's health system
2021/07/29 6:58:53 PM GMT+1	31	Male	Married	Physician	Christianity	MBBS	Nigeria	Public University	Resident Doctor (in-training)	Surgery	7yrs	Plateau	Public Federal Government owned Health Facility	Semi-urban	Unsatisfied	Undecided		Uncertainty about Government policies on health;Inadequacy of funding of the health sector;Inadequacy of remuneration;Lack of diagnostic equipments;Rising insecurity;Lack of social amenities;Uncertainty of job security
2021/07/29 6:59:33 PM GMT+1	45	Male	Married	Physician	Christianity	Member WACP/NPMCN	Nigeria	Public University	Resident Doctor (in-training)	Paediatrics	16	Nasarawa	Public Federal Government owned Health Facility	Semi-urban	Very unsatisfied	Undecided		Uncertainty about Government policies on health;Inadequacy of funding of the health sector;Inadequacy of remuneration;Lack of diagnostic equipments;Rising insecurity;Lack of social amenities;Antagonism of other health care workers, out of pocket expenditure of patients
2021/07/29 7:07:39 PM GMT+1	36yrs	Female	Married	Non health worker	Christianity	MBBS	Nigeria	Private University	Resident Doctor (in-training)	Radiology	8years	Enugu	Public State Government owned Health Facility	Urban	Unsatisfied	Undecided		Uncertainty about Government policies on health;Inadequacy of funding of the health sector;Inadequacy of remuneration;Lack of diagnostic equipments;Rising insecurity
2021/07/29 7:14:08 PM GMT+1	47	Male	Married	Non health worker	Christianity	MBBS	Nigeria	Public University	Medical Officer	Healthcare management	26 years	Anambra	Public Federal Government owned Health Facility	Semi-urban	Unsatisfied	Undecided		Inadequacy of funding of the health sector;Inadequacy of remuneration;Rising insecurity;Lack of social amenities
2021/07/29 7:16:35 PM GMT+1	37	Male	Married	Non health worker	Christianity	Member WACP/NPMCN	Nigeria	Public University	Resident Doctor (in-training)	Surgery	11	Kaduna	Public Federal Government owned Health Facility	Urban	Satified	No			Canada;United Kingdom;United States of America	As soon as the opportunity comes my way	Poor remuneration;Having to work extra hours without commensurate pay;Due to rising insecurity;Lack of social amenities;Lack of job security;To pursue international residency training;To acquire further training/skills;To gain international experience;Lack of insurance against work related risk	Indefifintelly	Very unlikely
2021/07/29 7:23:59 PM GMT+1	38	Female	Married	Non health worker	Islam	Fellowship (WACP, WACS or NPMCN)	Nigeria	Public University	Fellow (post training)	Obstetrics & Gynaecology	11	Ogun	Public Federal Government owned Health Facility	Urban	Satified	Yes	Service to my country;Desire to maintain family ties;To contribute my quota to the country's health system;In anticipation for a better tomorrow
2021/07/29 7:49:23 PM GMT+1	35	Female	Married	Non health worker	Christianity	MBBS	Nigeria	Private University	Medical Officer	Radiology	10	Imo	Private Health Facility	Urban	Unsatisfied	No			Australia	As soon as the opportunity comes my way	Poor remuneration;Having to work extra hours without commensurate pay;Lack of diagnostic facilities;Lack of social amenities;Lack of space to do specialist/residency training;To acquire further training/skills;Lack of insurance against work related risk	More than 10 years	Unlikely
2021/07/29 7:53:38 PM GMT+1	44	Female	Married	Non health worker	Christianity	Member WACP/NPMCN	Nigeria	Public University	Resident Doctor (in-training)	Laboratory Medicine	17	Ogun	Faith-based Health Facility	Semi-urban	Satified	Yes	Desire to maintain family ties
2021/07/29 7:56:24 PM GMT+1	33	Female	Single		Christianity	MBBS	Nigeria	Public University	Medical Officer	Internal Medicine	3	Edo	Public Local Government owned Health Facility	Rural	Very unsatisfied	No		Uncertainty about Government policies on health;Inadequacy of funding of the health sector;Inadequacy of remuneration;Lack of diagnostic equipments;Rising insecurity;Uncertainty of job security	Australia;Canada;Ireland;United Kingdom	As soon as the opportunity comes my way	Poor remuneration;Having to work extra hours without commensurate pay;To augment monthly income;Lack of diagnostic facilities;Due to rising insecurity;Lack of social amenities;Lack of job security;To acquire further training/skills;To gain international experience;Lack of insurance against work related risk	Indefifintelly	Very unlikely
2021/07/29 7:57:42 PM GMT+1	39	Female	Married	Non health worker	Christianity	Member WACP/NPMCN	Nigeria	Private University	Resident Doctor (in-training)	Internal Medicine	6	Imo	Public Federal Government owned Health Facility	Urban	Satified	Undecided		Rising insecurity
2021/07/29 8:09:44 PM GMT+1	34years	Male	Single		Christianity	MBBS	Nigeria	Public University	Medical Officer	Obstetrics & Gynaecology	3yrs	Enugu	Public Federal Government owned Health Facility	Semi-urban	Unsatisfied	No			Canada;Switzerland	As soon as the opportunity comes my way	Poor remuneration;Having to work extra hours without commensurate pay;To augment monthly income;Lack of social amenities;Lack of space to do specialist/residency training;To pursue international residency training;Lack of insurance against work related risk	6 - 10 years	Likely
2021/07/29 9:09:56 PM GMT+1	50	Male	Married	Non physician health worker	Christianity	MBBS	Nigeria	Public University	Medical Officer	Obstetrics & Gynaecology	20 yesrs	Taraba	Public Federal Government owned Health Facility	Urban	Satified	Yes	Service to my country;Desire to maintain family ties;To contribute my quota to the country's health system;Interested in politics, agro industry
2021/07/29 9:14:40 PM GMT+1	50 years	Male	Married	Physician	Christianity	Member WACP/NPMCN	Nigeria	Public University	Resident Doctor (in-training)	Paediatrics	20 years	Ebonyi	Public Federal Government owned Health Facility	Urban	Unsatisfied	No			Canada;Qatar;United Arab Emirate (UAE);United Kingdom	As soon as I finish up residency training	Poor remuneration;Lack of diagnostic facilities;To acquire further training/skills;Lack of insurance against work related risk	Undecided	Likely
2021/07/29 9:47:09 PM GMT+1	32years	Male	Single		Christianity	MBBS	Nigeria	Public University	Medical Officer	Anaesthesia/Intensive Care	3years	Ebonyi	Faith-based Health Facility	Rural	Unsatisfied	Yes	Desire to maintain family ties
2021/07/29 10:19:43 PM GMT+1	53	Male	Married	Non health worker	Christianity	Fellowship (WACP, WACS or NPMCN)	Nigeria	Public University	Fellow (post training)	Anaesthesia/Intensive Care	8 years	Ebonyi	Public Federal Government owned Health Facility	Urban	Unsatisfied	Undecided		Rising insecurity					Likely
2021/07/29 10:32:32 PM GMT+1	38	Male	Married	Non health worker	Christianity	Fellowship (WACP, WACS or NPMCN)	Nigeria	Public University	Fellow (post training)	Community Health	13	Benue	Public State Government owned Health Facility	Urban	Unsatisfied	Undecided		Uncertainty about Government policies on health;Inadequacy of funding of the health sector;Inadequacy of remuneration;Lack of diagnostic equipments;Rising insecurity;Lack of social amenities;Uncertainty of job security
2021/07/29 10:47:28 PM GMT+1	56	Male	Married	Non health worker	Christianity	Fellowship (WACP, WACS or NPMCN)	Nigeria	Public University	Resident Doctor (in-training)	Obstetrics & Gynaecology	15	Anambra	Public Federal Government owned Health Facility	Urban	Satified	Yes	Desire to maintain family ties;I feel it is too late for me to travel outside for professional practice;I feel age is no longer on my side to travel outside for professional practice
2021/07/29 10:57:30 PM GMT+1	43	Male	Married	Non physician health worker	Christianity	Fellowship (WACP, WACS or NPMCN)	Nigeria	Public University	Fellow (post training)	Paediatrics	14	Niger	Public Federal Government owned Health Facility	Semi-urban	Unsatisfied	Yes	Service to my country;Desire to maintain family ties;To contribute my quota to the country's health system;In anticipation for a better tomorrow
2021/07/29 11:05:09 PM GMT+1	48	Male	Married	Non physician health worker	Christianity	MPH/MSc	Nigeria	Public University	Medical Officer	Community Health	18	Lagos	Private Health Facility	Semi-urban	Very unsatisfied	No			Canada;United Kingdom;United States of America	As soon as I finish up residency training	Due to rising insecurity;Lack of social amenities;Lack of space to do specialist/residency training;To join family members living abroad	Indefifintelly	Unlikely
2021/07/30 2:16:13 AM GMT+1	38	Male	Married	Non health worker	Christianity	MPH/MSc	Nigeria	Public University	Resident Doctor (in-training)	Obstetrics & Gynaecology	13	Nasarawa	Public Federal Government owned Health Facility	Semi-urban	Very unsatisfied	No			Australia;Canada;South Africa;United Kingdom	In the next 2 years	Poor remuneration;Having to work extra hours without commensurate pay;To augment monthly income;Due to rising insecurity;Lack of social amenities;To acquire further training/skills;To gain international experience;Lack of insurance against work related risk	Indefifintelly	Very unlikely
2021/07/30 2:17:20 AM GMT+1	36	Female	Married	Non health worker	Christianity	Member WACP/NPMCN	Nigeria	Public University	Resident Doctor (in-training)	Community Health	8	Ebonyi	Public Federal Government owned Health Facility	Urban	Unsatisfied	Undecided		Uncertainty about Government policies on health;Lack of diagnostic equipments;Rising insecurity;Lack of social amenities;Uncertainty of job security	United States of America	As soon as the opportunity comes my way
2021/07/30 3:36:03 AM GMT+1	44	Male	Married	Physician	Christianity	MBBS	Nigeria	Public University	Resident Doctor (in-training)	Surgery	12	FCT ABuja	Public Federal Government owned Health Facility	Urban	Unsatisfied	No			Canada	As soon as the opportunity comes my way	Poor remuneration;Irregular pay;Delayed pay;Having to work extra hours without commensurate pay;Lack of diagnostic facilities;Due to rising insecurity;Lack of social amenities;Lack of job security;Lack of insurance against work related risk	Undecided	Unlikely
2021/07/30 4:10:02 AM GMT+1	38	Female	Married	Physician	Christianity	Fellowship (WACP, WACS or NPMCN)	Nigeria	Public University	Fellow (post training)	Paediatrics	13years	Ebonyi	Public Federal Government owned Health Facility	Urban	Very unsatisfied	No			United States of America	In few months time	Lack of diagnostic facilities;Due to rising insecurity;Lack of social amenities;To join family members living abroad;Lack of job security;To pursue international residency training;To gain international experience;Lack of insurance against work related risk	Indefifintelly	Unlikely
2021/07/30 4:33:00 AM GMT+1	42	Male	Married	Non physician health worker	Christianity	Member WACS	Nigeria	Public University	Resident Doctor (in-training)	Radiology	15	Ebonyi	Public Federal Government owned Health Facility	Semi-urban	Unsatisfied	Undecided		Uncertainty about Government policies on health;Inadequacy of funding of the health sector;Inadequacy of remuneration;Lack of diagnostic equipments;Rising insecurity
2021/07/30 4:40:12 AM GMT+1	28	Male	Single	Physician	Christianity	MBBS	Nigeria	Public University	Resident Doctor (in-training)	Surgery	5	Ebonyi	Public Federal Government owned Health Facility	Urban	Unsatisfied	No			Australia;Canada;United Kingdom	As soon as the opportunity comes my way	Poor remuneration;Irregular pay;Delayed pay;Having to work extra hours without commensurate pay;To augment monthly income;Lack of diagnostic facilities;Due to rising insecurity;Lack of social amenities;To pursue international residency training;To acquire further training/skills;To gain international experience;Lack of insurance against work related risk	Undecided	Likely
2021/07/30 5:06:39 AM GMT+1	35	Female	Married	Non health worker	Christianity	MBBS	Nigeria	Public University	Resident Doctor (in-training)	Family Medicine	5	Plateau	Faith-based Health Facility	Urban	Unsatisfied	Undecided		Uncertainty about Government policies on health;Inadequacy of funding of the health sector;Inadequacy of remuneration;Lack of diagnostic equipments;Rising insecurity;Lack of social amenities;Uncertainty of job security
2021/07/30 6:15:10 AM GMT+1	38 years	Female	Married	Physician	Christianity	Fellow (WACP/WACS/NPMCN)	Nigeria	Public University	Fellow (post training)	Paediatrics	14 years	Anambra	Public Federal Government Owned Health Facility	Semi-urban	Unsatisfied	Yes	Desire to maintain family ties;I feel it is too late for me to travel outside for professional practice;I feel age is no longer on my side to travel outside for professional practice
2021/07/30 6:37:16 AM GMT+1	32 years	Male	Married	Physician	Christianity	MBBS	Nigeria	Public University	Resident Doctor (in-training)	Laboratory Medicine	5 years	Rivers	Public Federal Government owned Health Facility	Semi-urban	Very unsatisfied	No			Australia;United Kingdom	As soon as I finish up residency training;In the next 3 - 5 years time	Poor remuneration;Irregular pay;Delayed pay;To augment monthly income;Due to rising insecurity;Lack of social amenities;To acquire further training/skills;To gain international experience	6 - 10 years	Likely
2021/07/30 6:37:52 AM GMT+1	39	Female	Married	Non health worker	Christianity	Member (WACP/WACS/NPMCN)	Nigeria	Public University	Resident Doctor (in-training)	Community/Public Health	13	Ebonyi	Public Federal Government owned Health Facility	Urban	Unsatisfied	Undecided		Uncertainty about Government policies on health;Inadequacy of funding of the health sector;Inadequacy of remuneration;Lack of diagnostic equipments;Rising insecurity;Uncertainty of job security
2021/07/30 6:43:35 AM GMT+1	33	Male	Married	Physician	Christianity	MBBS	Nigeria	Public University	Medical Officer	Emergency Medicine	5	Ebonyi	Public Federal Government owned Health Facility	Urban	Unsatisfied	Undecided		Uncertainty about Government policies on health;Inadequacy of funding of the health sector;Inadequacy of remuneration;Lack of diagnostic equipments;Rising insecurity;Lack of social amenities;Uncertainty of job security
2021/07/30 6:46:15 AM GMT+1	54	Female	Married	Non health worker	Christianity	Professor	Nigeria	Public University	Fellow (post training)	Paediatrics	32	Enugu	Public Federal Government owned Health Facility	Semi-urban	Unsatisfied	No		Rising insecurity	United States of America	As soon as the opportunity comes my way	Lack of diagnostic facilities;Due to rising insecurity;To gain international experience;Lack of insurance against work related risk	Indefinitely	Unlikely
2021/07/30 6:55:40 AM GMT+1	43	Male	Married	Non physician health worker	Christianity	MPH/MSc	Nigeria	Public University	Medical Officer	Ophthalmology	15years	Taraba	Public State Government owned Health Facility	Semi-urban	Unsatisfied	Undecided		Uncertainty about Government policies on health;Inadequacy of funding of the health sector;Inadequacy of remuneration;Lack of diagnostic equipments;Rising insecurity;Lack of social amenities
2021/07/30 7:03:56 AM GMT+1	42	Male	Married	Non health worker	Christianity	MBBS	Nigeria	Public University	Resident Doctor (in-training)	Laboratory Medicine	8	Ebonyi	Public Federal Government owned Health Facility	Urban	Very unsatisfied	No			Saudi Arabia	As soon as the opportunity comes my way	Poor remuneration;Having to work extra hours without commensurate pay;Lack of diagnostic facilities;Due to rising insecurity;Lack of social amenities;To acquire further training/skills;To gain international experience	Undecided	Unlikely
2021/07/30 7:06:21 AM GMT+1	39years	Male	Married	Non health worker	Christianity	MPH/MSc	Nigeria	Public University	Medical Officer	Health policy and health systems expert	11years	Ebonyi	Public Federal Government owned Health Facility	Rural	Unsatisfied	Undecided		Uncertainty about Government policies on health
2021/07/30 7:15:54 AM GMT+1	37	Female	Single		Christianity	MPH/MSc	Nigeria	Public University	Medical Officer	Internal Medicine	12	FCT Abuja	Public Federal Government owned Health Facility	Urban	Unsatisfied	Yes	Desire to maintain family ties
2021/07/30 7:27:11 AM GMT+1	46	Male	Married	Non physician health worker	Christianity	MPH/MSc	Nigeria	Public University	Resident Doctor (in-training)	Psychiatry	18	Ebonyi	Public Federal Government owned Health Facility	Urban	Unsatisfied	Yes	I'm involved in other businesses apart from medical practice
2021/07/30 7:28:05 AM GMT+1	30	Male	Single		Christianity	MBBS	Nigeria	Public University	Resident Doctor (in-training)	Obstetrics & Gynaecology	3	Abia	Public Federal Government owned Health Facility	Semi-urban	Very unsatisfied	No			Canada;Germany;Saudi Arabia;United Kingdom	As soon as I get employment abroad;As soon as the opportunity comes my way;In few months time	Poor remuneration;Irregular pay;Delayed pay;Having to work extra hours without commensurate pay;To augment monthly income;Due to rising insecurity;Lack of job security;To gain international experience;Lack of insurance against work related risk	Indefinitely	Very unlikely
2021/07/30 7:28:58 AM GMT+1	33 years	Male	Single		Christianity	MBBS	Ukraine	Public University	Resident Doctor (in-training)	Family Medicine	6 years	Anambra	Public Federal Government owned Health Facility	Urban	Satisfied	Undecided		Inadequacy of remuneration
2021/07/30 7:34:51 AM GMT+1	39 years old	Male	Married	Non health worker	Christianity	Fellow (WACP/WACS/NPMCN)	Nigeria	Public University	Fellow (post training)	Orthopaedics	15 years	Enugu	Public Federal Government owned Health Facility	Semi-urban	Unsatisfied	Undecided		Uncertainty about Government policies on health;Inadequacy of funding of the health sector;Inadequacy of remuneration;Lack of diagnostic equipments;Rising insecurity
2021/07/30 7:39:28 AM GMT+1	37years	Male	Single		Christianity	MBBS	Nigeria	Public University	Medical Officer	Anaesthesia/Intensive Care	5yrs	Anambra	Private Health Facility	Semi-urban	Unsatisfied	No			Australia;Canada;United States of America	In few months time	Poor remuneration;Due to rising insecurity;Lack of space to do specialist/residency training;To acquire further training/skills	Indefinitely	Unlikely
2021/07/30 7:47:21 AM GMT+1	33	Male	Married	Non physician health worker	Christianity	MBBS	Nigeria	Public University	Resident Doctor (in-training)	Psychiatry	10	Bauchi	Public Federal Government owned Health Facility	Urban	Unsatisfied	No			United Kingdom	As soon as I get employment abroad	Poor remuneration;Lack of diagnostic facilities;Due to rising insecurity;Lack of social amenities;Lack of job security;To pursue international residency training;To acquire further training/skills;To gain international experience	More than 10 years	Very likely
2021/07/30 7:53:53 AM GMT+1	50	Female	Married	Physician	Christianity	Fellow (WACP/WACS/NPMCN)	Nigeria	Public University	Fellow (post training)	Laboratory Medicine	20	Ebonyi	Public Federal Government owned Health Facility	Urban	Unsatisfied	Undecided		Uncertainty about Government policies on health;Inadequacy of funding of the health sector;Inadequacy of remuneration;Lack of diagnostic equipments;Rising insecurity;Uncertainty of job security
2021/07/30 8:21:27 AM GMT+1	41	Male	Married	Non health worker	Christianity	Fellow (WACP/WACS/NPMCN)	Nigeria	Public University	Fellow (post training)	Obstetrics & Gynaecology	12years	Ebonyi	Public Federal Government owned Health Facility	Urban	Unsatisfied	Undecided		Uncertainty about Government policies on health;Inadequacy of funding of the health sector;Inadequacy of remuneration;Lack of diagnostic equipments;Rising insecurity;Lack of social amenities
2021/07/30 8:31:04 AM GMT+1	47 years	Male	Married	Non health worker	Christianity	Fellow (WACP/WACS/NPMCN)	Nigeria	Public University	Fellow (post training)	Radiology	18 years	Ebonyi	Public Federal Government owned Health Facility	Urban	Very unsatisfied	Yes	Desire to maintain family ties;I feel age is no longer on my side to travel outside for professional practice
2021/07/30 9:08:31 AM GMT+1	28	Male	Single		Islam	MBBS	Nigeria	Public University	House Officer	Internal Medicine	1	Kano	Public State Government owned Health Facility	Urban	Satisfied	Undecided		Uncertainty about Government policies on health;Inadequacy of funding of the health sector;Uncertainty of job security
2021/07/30 9:23:28 AM GMT+1	45	Male	Married	Non health worker	Christianity	Fellow (WACP/WACS/NPMCN)	Nigeria	Public University	Fellow (post training)	Surgery	15	Ebonyi	Public Federal Government owned Health Facility	Urban	Very unsatisfied	Undecided		Uncertainty about Government policies on health;Inadequacy of funding of the health sector;Inadequacy of remuneration;Lack of diagnostic equipments;Rising insecurity;Lack of social amenities
2021/07/30 9:31:51 AM GMT+1	40 years	Male	Married	Non health worker	Christianity	Member (WACP/WACS/NPMCN)	Nigeria	Public University	Resident Doctor (in-training)	Community/Public Health	11 years	Ebonyi	Public Federal Government owned Health Facility	Urban	Unsatisfied	Undecided		Uncertainty about Government policies on health;Inadequacy of funding of the health sector;Inadequacy of remuneration;Lack of diagnostic equipments;Rising insecurity;Lack of social amenities;Uncertainty of job security
2021/07/30 10:35:15 AM GMT+1	50	Male	Married	Non physician health worker	Christianity	MBBS	Nigeria	Public University	Medical Officer	Emergency Medicine	17	Ebonyi	Public Federal Government owned Health Facility	Urban	Unsatisfied	Undecided	Desire to maintain family ties	Inadequacy of remuneration		As soon as the opportunity comes my way	Poor remuneration	Undecided	Unlikely
2021/07/30 11:18:18 AM GMT+1	37	Female	Married	Non physician health worker	Islam	Member (WACP/WACS/NPMCN)	Ukraine	Public University	Resident Doctor (in-training)	Family Medicine	8	Lagos	Public Federal Government owned Health Facility	Urban	Unsatisfied	No			Canada;United Kingdom;United States of America	As soon as I finish up residency training	To augment monthly income;Due to rising insecurity;Lack of social amenities;Lack of space to do specialist/residency training;Lack of job security;To acquire further training/skills;To gain international experience;Lack of insurance against work related risk	Indefinitely	Very unlikely
2021/07/30 12:08:43 PM GMT+1	33	Female	Single		Christianity	MBBS	Nigeria	Public University	Medical Officer	Dentistry	10	Lagos	Private Health Facility	Urban	Very unsatisfied	No			Canada	I already relocated 3 years ago	Due to rising insecurity;Poverty level in Nigeria with no working system, economy, or any hope for the future. No infrastructure, hunger, anger everywhere, trauma. No one is truly happy. I'm not the richest on my street anymore but everyone around me has access to basics	Undecided	Unlikely
2021/07/30 12:52:34 PM GMT+1	37years	Female	Married	Physician	Christianity	Member (WACP/WACS/NPMCN)	Nigeria	Public University	Resident Doctor (in-training)	Anaesthesia/Intensive Care	10years	Ebonyi	Public Federal Government owned Health Facility	Semi-urban	Very unsatisfied	Yes	Desire to maintain family ties;In anticipation for a better tomorrow
2021/07/30 1:04:25 PM GMT+1	30	Male	Married	Non health worker	None	MBBS	Nigeria	Public University	Medical Officer	Surgery	5years plus	FCT Abuja	Faith-based Health Facility	Semi-urban	Unsatisfied	Undecided		Uncertainty about Government policies on health;Inadequacy of funding of the health sector;Inadequacy of remuneration;Lack of diagnostic equipments;Rising insecurity;Lack of social amenities;Poor regulation of Medical Practice by MDCN and poor welfare concern by NMA	Australia	In the next 2 years	Poor remuneration;Delayed pay;Having to work extra hours without commensurate pay;Due to rising insecurity;Lack of social amenities;To acquire further training/skills;To gain international experience;Lack of insurance against work related risk	Undecided	Likely
2021/07/30 1:44:34 PM GMT+1	37	Male	Married	Non physician health worker	Christianity	MBBS	Nigeria	Public University	Medical Officer	Community/Public Health	8	FCT Abuja	Private Health Facility	Urban	Satisfied	No			Ireland;United Kingdom;United States of America	Next 1 year	Poor remuneration;Having to work extra hours without commensurate pay;Lack of diagnostic facilities;Due to rising insecurity;Lack of social amenities;To acquire further training/skills;To gain international experience;Lack of insurance against work related risk	6 - 10 years	Likely
2021/07/30 1:44:44 PM GMT+1	37	Male	Married	Non health worker	Christianity	MBBS	Nigeria	Public University	Resident Doctor (in-training)	Radiology	9yrs	Imo	Public Federal Government owned Health Facility	Urban	Very unsatisfied	No			Germany;Saudi Arabia;United Kingdom	In the next 3 - 5 years time	Poor remuneration;To augment monthly income;Lack of diagnostic facilities;Due to rising insecurity;Lack of job security;To acquire further training/skills;To gain international experience	More than 10 years	Unlikely
2021/07/30 2:08:20 PM GMT+1	38	Male	Married	Non health worker	Christianity	Member (WACP/WACS/NPMCN)	Nigeria	Public University	Resident Doctor (in-training)	Family Medicine	12 years	Benue	Public State Government owned Health Facility	Urban	Unsatisfied	Yes	Service to my country;To contribute my quota to the country's health system;In anticipation for a better tomorrow
2021/07/30 3:35:09 PM GMT+1	35	Female	Married	Non physician health worker	Christianity	Member (WACP/WACS/NPMCN)	Nigeria	Public University	Resident Doctor (in-training)	Obstetrics & Gynaecology	7	Ebonyi	Public Federal Government owned Health Facility	Urban	Very unsatisfied	Undecided		Uncertainty about Government policies on health;Inadequacy of funding of the health sector;Inadequacy of remuneration;Lack of diagnostic equipments;Rising insecurity;Lack of social amenities;Uncertainty of job security
2021/07/30 3:41:41 PM GMT+1	37	Female	Married	Physician	Islam	Fellow (WACP/WACS/NPMCN)	Nigeria	Public University	Fellow (post training)	Paediatrics	15 years	Kwara	Private Health Facility	Urban	Very unsatisfied	No		Uncertainty about Government policies on health	United States of America	As soon as I get employment abroad;In the next 2 years	Poor remuneration;Due to rising insecurity;Lack of job security;To acquire further training/skills;To gain international experience;Lack of employment for consultants in public hospital and university	Indefinitely	Unlikely
2021/07/30 4:02:48 PM GMT+1	37	Male	Married	Non health worker	Christianity	MPH/MSc	Nigeria	Public University	Resident Doctor (in-training)	Obstetrics & Gynaecology	7	Kwara	Public Federal Government owned Health Facility	Semi-urban	Unsatisfied	No			Australia;Canada;United Kingdom;United States of America	In the next 3 - 5 years time	Poor remuneration;Having to work extra hours without commensurate pay;To augment monthly income;Lack of diagnostic facilities;Due to rising insecurity;Lack of social amenities;Lack of space to do specialist/residency training	Indefinitely	Unlikely
2021/07/30 4:44:39 PM GMT+1	24	Male	Single		Christianity	MBBS	Nigeria	Private University	House Officer	Medical Oncology	<1 year	Kwara	Public Federal Government owned Health Facility	Urban	Satisfied	Yes	Desire to maintain family ties
2021/07/30 4:51:32 PM GMT+1	34	Male	Married	Non health worker	Islam	Member (WACP/WACS/NPMCN)	Nigeria	Public University	Resident Doctor (in-training)	Radiology	7	Kwara	Public Federal Government owned Health Facility	Urban	Unsatisfied	No			Australia;Saudi Arabia	As soon as I finish up residency training	Poor remuneration;Having to work extra hours without commensurate pay;To augment monthly income;Lack of diagnostic facilities;Due to rising insecurity;Lack of social amenities;Lack of job security;To acquire further training/skills;Lack of insurance against work related risk	Undecided	Likely
2021/07/30 4:56:19 PM GMT+1	38	Male	Married	Non health worker	Christianity	MBBS	Nigeria	Public University	Resident Doctor (in-training)	Psychiatry	11	Kwara	Public Federal Government owned Health Facility	Urban	Unsatisfied	Undecided		Inadequacy of funding of the health sector;Inadequacy of remuneration;Rising insecurity;Uncertainty of job security
2021/07/30 4:59:50 PM GMT+1	42	Male	Married	Non health worker	Christianity	Member (WACP/WACS/NPMCN)	Nigeria	Public University	Resident Doctor (in-training)	Paediatrics	11	Ebonyi	Public Federal Government owned Health Facility	Urban	Very unsatisfied	Yes	Service to my country;To contribute my quota to the country's health system;In anticipation for a better tomorrow
2021/07/30 5:03:56 PM GMT+1	44	Male	Married	Non physician health worker	Christianity	Fellow (WACP/WACS/NPMCN)	Nigeria	Public University	Fellow (post training)	Internal Medicine	16	Ebonyi	Public Federal Government owned Health Facility	Urban	Unsatisfied	Yes	Desire to maintain family ties;In anticipation for a better tomorrow
2021/07/30 5:39:48 PM GMT+1	35	Male	Married	Physician	Islam	Member (WACP/WACS/NPMCN)	Nigeria	Private University	Resident Doctor (in-training)	Surgery	9	Kwara	Public Federal Government owned Health Facility	Urban	Unsatisfied	Undecided		Uncertainty about Government policies on health;Inadequacy of funding of the health sector;Inadequacy of remuneration;Lack of diagnostic equipments;Rising insecurity
2021/07/30 6:14:18 PM GMT+1	34	Male	Married	Physician	Christianity	Member (WACP/WACS/NPMCN)	Nigeria	Public University	Resident Doctor (in-training)	Internal Medicine	9	Kwara	Public Federal Government owned Health Facility	Urban	Unsatisfied	Undecided		Uncertainty about Government policies on health;Inadequacy of remuneration;Lack of diagnostic equipments;Rising insecurity
2021/07/30 6:44:19 PM GMT+1	41	Female	Married	Non health worker	Christianity	Member (WACP/WACS/NPMCN)	Nigeria	Public University	Resident Doctor (in-training)	Laboratory Medicine	10	Enugu	Public Federal Government owned Health Facility	Urban	Very unsatisfied	No			United Kingdom	In the next 2 years	Poor remuneration;To acquire further training/skills;To gain international experience;Lack of insurance against work related risk	Undecided	Unlikely
2021/07/30 7:59:38 PM GMT+1	27	Female	Single		Christianity	MBBS	Nigeria	Public University	Medical Officer	Emergency Medicine	4 years	Rivers	Private Health Facility	Urban	Unsatisfied	Undecided		Uncertainty about Government policies on health;Inadequacy of funding of the health sector;Inadequacy of remuneration;Lack of diagnostic equipments;Rising insecurity;Lack of social amenities;Uncertainty of job security;Better learning opportunity for desired specialty
2021/07/30 9:09:43 PM GMT+1	34	Female	Married	Non health worker	Christianity	MBBS	Nigeria	Public University	Resident Doctor (in-training)	Community/Public Health	7yrs	Ebonyi	Public Federal Government owned Health Facility	Urban	Very unsatisfied	Undecided		Uncertainty about Government policies on health;Inadequacy of funding of the health sector;Inadequacy of remuneration;Lack of diagnostic equipments;Rising insecurity;Lack of social amenities;Uncertainty of job security
2021/07/30 9:53:22 PM GMT+1	34	Female	Married	Non health worker	Christianity	MBBS	Nigeria	Private University	Resident Doctor (in-training)	Anaesthesia/Intensive Care	4years	Kwara	Public Federal Government owned Health Facility	Semi-urban	Very unsatisfied	Undecided		Uncertainty about Government policies on health;Inadequacy of funding of the health sector;Inadequacy of remuneration;Lack of diagnostic equipments;Rising insecurity;Lack of social amenities
2021/07/31 1:06:54 AM GMT+1	42years	Male	Married	Physician	Christianity	Fellow (WACP/WACS/NPMCN)	Nigeria	Public University	Fellow (post training)	Paediatrics	8years	FCT Abuja	Private Health Facility	Urban	Unsatisfied	Yes	Service to my country;Desire to maintain family ties;To contribute my quota to the country's health system;In anticipation for a better tomorrow
2021/07/31 10:12:25 AM GMT+1	34	Male	Single		Christianity	MBBS	Nigeria	Public University	Medical Officer	Paediatrics	3	Taraba	Public State Government owned Health Facility	Semi-urban	Very unsatisfied	No			Australia;United Arab Emirate (UAE);United Kingdom	As soon as I get employment abroad	Poor remuneration;Delayed pay;Having to work extra hours without commensurate pay;Lack of diagnostic facilities;Due to rising insecurity;Lack of social amenities;Lack of job security;Lack of insurance against work related risk	Indefinitely	Very unlikely
2021/07/31 10:35:07 AM GMT+1	37	Male	Married	Non health worker	Christianity	Member (WACP/WACS/NPMCN)	Nigeria	Public University	Fellow (post training)	Surgery	12 year	Ebonyi	Public Federal Government owned Health Facility	Urban	Unsatisfied	Yes	Desire to maintain family ties;In anticipation for a better tomorrow
2021/07/31 10:38:25 AM GMT+1	39	Female	Married	Non health worker	Christianity	MBBS	Nigeria	Public University	Resident Doctor (in-training)	Community/Public Health	7years	Ebonyi	Public Federal Government owned Health Facility	Urban	Unsatisfied	No		Uncertainty about Government policies on health;Inadequacy of funding of the health sector;Inadequacy of remuneration;Rising insecurity;Uncertainty of job security	Australia;Canada;Ireland;United Kingdom	As soon as the opportunity comes my way;In the next 3 - 5 years time	Poor remuneration;Due to rising insecurity;Lack of social amenities;To pursue international residency training;Lack of insurance against work related risk	More than 10 years	Very unlikely
2021/07/31 10:56:54 AM GMT+1	51	Male	Married	Non health worker	Islam	Associate Professor	Nigeria	Public University	Fellow (post training)	Community/Public Health	24	Kaduna	Public Federal Government owned Health Facility	Urban	Unsatisfied	Yes	Service to my country;Desire to maintain family ties;In anticipation for a better tomorrow;I feel age is no longer on my side to travel outside for professional practice
2021/07/31 11:21:46 AM GMT+1	37	Male	Single		Christianity	MBBS	Nigeria	Public University	Medical Officer	Surgery	4	Ebonyi	Public Federal Government owned Health Facility	Urban	Unsatisfied	No			Australia;Canada;Saudi Arabia;United Kingdom;United States of America	As soon as I get employment abroad;As soon as the opportunity comes my way	Poor remuneration;Having to work extra hours without commensurate pay;Due to rising insecurity;To acquire further training/skills;To gain international experience;Lack of insurance against work related risk	More than 10 years	Unlikely
2021/07/31 11:28:46 AM GMT+1	36	Female	Married	Non health worker	Christianity	Fellow (WACP/WACS/NPMCN)	Nigeria	Public University	Fellow (post training)	Obstetrics & Gynaecology	7	Ebonyi	Public Federal Government owned Health Facility	Urban	Satisfied	No			United Kingdom	As soon as the opportunity comes my way;In the next 3 - 5 years time	Poor remuneration;Having to work extra hours without commensurate pay;To augment monthly income;Due to rising insecurity;Lack of social amenities;To acquire further training/skills;To gain international experience	Undecided	Likely
2021/07/31 11:34:36 AM GMT+1	39	Female	Married	Non health worker	Christianity	Fellow (WACP/WACS/NPMCN)	Nigeria	Public University	Fellow (post training)	Psychiatry	15	Ondo	Public State Government owned Health Facility	Semi-urban	Very unsatisfied	Undecided		Uncertainty about Government policies on health;Inadequacy of remuneration;Lack of diagnostic equipments;Rising insecurity
2021/07/31 12:18:17 PM GMT+1	27	Female	Single		Christianity	MBBS	Nigeria	Public University	House Officer	Paediatrics	Few weeks old	Ebonyi	Public Federal Government owned Health Facility	Semi-urban	Very unsatisfied	No			United Kingdom	In the next 2 years	Poor remuneration;Having to work extra hours without commensurate pay;Lack of diagnostic facilities;Due to rising insecurity;Lack of social amenities;To acquire further training/skills;To gain international experience;Lack of insurance against work related risk	Undecided	Unlikely
2021/07/31 1:43:55 PM GMT+1	42 years	Male	Married	Non health worker	Christianity	Member (WACP/WACS/NPMCN)	Nigeria	Public University	Resident Doctor (in-training)	Radiology	15 years	Ebonyi	Public Federal Government owned Health Facility	Urban	Unsatisfied	Undecided		Uncertainty about Government policies on health;Inadequacy of funding of the health sector;Inadequacy of remuneration;Rising insecurity;Lack of social amenities;Uncertainty of job security
2021/07/31 2:21:47 PM GMT+1	27	Male	Single	Physician	Christianity	Member (WACP/WACS/NPMCN)	Nigeria	Public University	Resident Doctor (in-training)	Surgery	4	Ondo	Public State Government owned Health Facility	Urban	Very unsatisfied	No			United Kingdom	As soon as I get employment abroad;In few months time	Poor remuneration;Irregular pay;Delayed pay;Having to work extra hours without commensurate pay;Lack of diagnostic facilities;Due to rising insecurity;Lack of social amenities;Lack of job security;To pursue international residency training;To acquire further training/skills;To gain international experience;Lack of insurance against work related risk	Indefinitely	Very unlikely
2021/07/31 2:31:14 PM GMT+1	34	Male	Married	Non health worker	Islam	MBBS	Ukraine	Public University	Medical Officer	Obstetrics & Gynaecology	8	Kano	Public State Government owned Health Facility	Rural	Unsatisfied	No			Australia;France;Germany;Qatar;United Kingdom	As soon as I get employment abroad;In few months time	Poor remuneration;Irregular pay;To augment monthly income;Due to rising insecurity;Lack of space to do specialist/residency training;Lack of job security;To acquire further training/skills;To gain international experience	6 - 10 years	Very unlikely
2021/07/31 3:19:01 PM GMT+1	35	Female	Married	Physician	Christianity	Fellow (WACP/WACS/NPMCN)	Nigeria	Public University	Fellow (post training)	Community/Public Health	12	FCT Abuja	Public Federal Government owned Health Facility	Urban	Satisfied	Yes	Desire to maintain family ties
2021/07/31 4:15:30 PM GMT+1	35	Male	Married	Non physician health worker	Christianity	Fellow (WACP/WACS/NPMCN)	Nigeria	Public University	Fellow (post training)	Radiology	11	Osun	Public Federal Government owned Health Facility	Urban	Unsatisfied	No			Canada;United Kingdom	As soon as I get employment abroad	To augment monthly income;Lack of diagnostic facilities;Due to rising insecurity;Lack of social amenities;To acquire further training/skills;To gain international experience;Lack of insurance against work related risk	Undecided	Unlikely
2021/07/31 4:44:34 PM GMT+1	27	Male	Single		Christianity	MBBS	Nigeria	Public University	House Officer	Orthopaedics	1	Taraba	Public Federal Government owned Health Facility	Urban	Unsatisfied	No		Uncertainty about Government policies on health;Inadequacy of funding of the health sector;Inadequacy of remuneration;Lack of diagnostic equipments;Rising insecurity;Lack of social amenities	United Kingdom	As soon as I get employment abroad	Poor remuneration;Lack of diagnostic facilities;Due to rising insecurity;Lack of social amenities;To pursue international residency training;To gain international experience;Lack of insurance against work related risk	More than 10 years	Very unlikely
2021/07/31 5:04:48 PM GMT+1	39	Male	Married	Non health worker	Christianity	Fellow (WACP/WACS/NPMCN)	Nigeria	Public University	Fellow (post training)	Family Medicine	13	Osun	Public State Government owned Health Facility	Urban	Unsatisfied	Undecided		Uncertainty about Government policies on health;Inadequacy of funding of the health sector;Inadequacy of remuneration;Lack of diagnostic equipments;Rising insecurity;Lack of social amenities;Uncertainty of job security	Australia;United Kingdom
2021/07/31 6:27:07 PM GMT+1	39	Female	Married	Non health worker	Christianity	Fellow (WACP/WACS/NPMCN)	Nigeria	Public University	Fellow (post training)	Ophthalmology	14 years	Lagos	Public State Government owned Health Facility	Urban	Unsatisfied	Undecided		Inadequacy of funding of the health sector;Inadequacy of remuneration;Lack of diagnostic equipments;Rising insecurity
2021/07/31 6:27:42 PM GMT+1	31	Female	Married	Non health worker	Islam	MBBS	Nigeria	Public University	Medical Officer	Obstetrics & Gynaecology	4	FCT Abuja	Public State Government owned Health Facility	Semi-urban	Very unsatisfied	Undecided		Uncertainty about Government policies on health;Inadequacy of funding of the health sector;Inadequacy of remuneration;Lack of diagnostic equipments;Rising insecurity;Lack of social amenities;Uncertainty of job security;Bad attitude of elders to juniors
2021/07/31 6:35:12 PM GMT+1	62	Male	Married	Physician	Christianity	Professor	Nigeria	Public University	Fellow (post training)	Obstetrics & Gynaecology	35	Anambra	Public Federal Government owned Health Facility	Semi-urban	Unsatisfied	Undecided		Uncertainty about Government policies on health;Inadequacy of remuneration;Rising insecurity
2021/07/31 7:25:04 PM GMT+1	67	Male	Married	Non physician health worker	Christianity	Associate Professor	Nigeria	Public University	Fellow (post training)	Community/Public Health	42years	Ogun	Public State Government owned Health Facility	Semi-urban	Unsatisfied	Undecided		Uncertainty about Government policies on health;Inadequacy of funding of the health sector;Lack of diagnostic equipments
2021/07/31 7:36:21 PM GMT+1	46	Female	Married	Non physician health worker	Christianity	Member (WACP/WACS/NPMCN)	Nigeria	Public University	Resident Doctor (in-training)	Anaesthesia/Intensive Care	12	Ebonyi	Public Federal Government owned Health Facility	Urban	Very unsatisfied	Undecided		Uncertainty about Government policies on health;Inadequacy of funding of the health sector;Inadequacy of remuneration;Lack of diagnostic equipments;Rising insecurity;Uncertainty of job security
2021/07/31 7:56:16 PM GMT+1	39	Male	Single		Christianity	MPH/MSc	Nigeria	Public University	Resident Doctor (in-training)	Psychiatry	7	Plateau	Public Federal Government owned Health Facility	Urban	Very satisfied	No		Uncertainty about Government policies on health;Inadequacy of funding of the health sector;Inadequacy of remuneration;Rising insecurity;Lack of social amenities;I simply don't like anything about Nigeria anymore	United Kingdom	As soon as I pass the second and third Royal college exam.	Poor remuneration;Due to rising insecurity;Lack of social amenities;To pursue international residency training	Indefinitely	Very unlikely
2021/07/31 8:14:24 PM GMT+1	37	Male	Married	Non health worker	Christianity	Fellow (WACP/WACS/NPMCN)	Nigeria	Public University	Fellow (post training)	Community/Public Health	11	Ebonyi	Public Federal Government owned Health Facility	Urban	Very unsatisfied	No			Undecided	As soon as the opportunity comes my way	Due to rising insecurity;Lack of social amenities;To acquire further training/skills;To gain international experience	Indefinitely	Very unlikely
2021/07/31 8:23:25 PM GMT+1	28	Female	Married	Non health worker	Islam	MBBS	Nigeria	Public University	Medical Officer	Family Medicine	1yr 6mo	Kano	Public State Government owned Health Facility	Semi-urban	Very unsatisfied	No			Qatar;Saudi Arabia;United Kingdom	As soon as the opportunity comes my way	Poor remuneration;Delayed pay;Lack of diagnostic facilities	Undecided	Very unlikely
2021/07/31 8:38:23 PM GMT+1	30	Male	Single		Christianity	MBBS	Nigeria	Public University	Resident Doctor (in-training)	Surgery	6 years	Nasarawa	Public Federal Government owned Health Facility	Semi-urban	Unsatisfied	Undecided		Uncertainty about Government policies on health;Inadequacy of funding of the health sector;Inadequacy of remuneration;Lack of diagnostic equipments;Rising insecurity;Lack of social amenities;Uncertainty of job security
2021/07/31 8:40:44 PM GMT+1	38	Female	Married	Physician	Christianity	Member (WACP/WACS/NPMCN)	Nigeria	Public University	Resident Doctor (in-training)	Paediatrics	13	Nasarawa	Public Federal Government owned Health Facility	Semi-urban	Unsatisfied	No		Inadequacy of remuneration;Rising insecurity;Lack of social amenities;Uncertainty of job security;Need for world class training	Australia	In the next 2 years	Poor remuneration;Having to work extra hours without commensurate pay;Lack of job security;To acquire further training/skills;To gain international experience;Lack of insurance against work related risk	6 - 10 years	Very likely
2021/07/31 8:43:36 PM GMT+1	28	Male	Single		Christianity	MBBS	Nigeria	Public University	House Officer	Surgery	1 year	Ebonyi	Public Federal Government owned Health Facility	Urban	Very unsatisfied	No			United Kingdom;United States of America		Poor remuneration;Irregular pay;Delayed pay;Having to work extra hours without commensurate pay;Due to rising insecurity;Lack of social amenities	Indefinitely	Very unlikely
2021/07/31 8:56:14 PM GMT+1	48	Male	Married	Non physician health worker	Islam	PhD	Nigeria	Public University	Medical Officer	Anaesthesia/Intensive Care	20	Lagos	Public Federal Government owned Health Facility	Rural	Unsatisfied	Yes	To contribute my quota to the country's health system	Uncertainty about Government policies on health;Inadequacy of funding of the health sector;Inadequacy of remuneration;Lack of diagnostic equipments;Rising insecurity;Lack of social amenities;Uncertainty of job security	Saudi Arabia		Poor remuneration;Irregular pay;Delayed pay;Having to work extra hours without commensurate pay;To augment monthly income;Lack of diagnostic facilities;Due to rising insecurity;Lack of social amenities;Lack of job security;To pursue international residency training;To acquire further training/skills;Lack of insurance against work related risk	Indefinitely	Very likely
2021/07/31 9:04:52 PM GMT+1	36	Male	Married	Non health worker	Christianity	MPH/MSc	Nigeria	Public University	Medical Officer	Medical Biochemistry	10	Edo	Public State Government owned Health Facility	Rural	Unsatisfied	No			United Kingdom;United States of America	I am outside the coutry already	Poor remuneration;Irregular pay;Delayed pay;Having to work extra hours without commensurate pay;To augment monthly income;Lack of diagnostic facilities;Due to rising insecurity;Lack of social amenities;Lack of space to do specialist/residency training;Lack of job security;To pursue international residency training;To acquire further training/skills;To gain international experience;Lack of insuran…	Indefinitely	Unlikely
2021/07/31 9:17:36 PM GMT+1	40	Male	Married	Non physician health worker	Christianity	Fellow (WACP/WACS/NPMCN)	Nigeria	Public University	Fellow (post training)	Community/Public Health	13	Ondo	Public Federal Government owned Health Facility	Semi-urban	Satisfied	Yes	Service to my country;To contribute my quota to the country's health system;In anticipation for a better tomorrow;Involved in some research activities which will take some time to complete
2021/07/31 9:18:02 PM GMT+1	34	Male	Single		Christianity	MBBS	Nigeria	Public University	Medical Officer	Obstetrics & Gynaecology	3	Edo	Private Health Facility	Semi-urban	Unsatisfied	No			United States of America	As soon as the opportunity comes my way	Poor remuneration;Due to rising insecurity;Lack of social amenities;To acquire further training/skills	Indefinitely	Very unlikely
2021/07/31 9:18:33 PM GMT+1	39	Male	Married	Non health worker	Christianity	MPH/MSc	Nigeria	Public University	Medical Officer	Community/Public Health	10	Lagos	Private Health Facility	Urban	Very unsatisfied	No			Saudi Arabia;United Kingdom	As soon as I get employment abroad	Poor remuneration;Having to work extra hours without commensurate pay;Due to rising insecurity;Lack of space to do specialist/residency training;Lack of job security;Lack of insurance against work related risk	Indefinitely	Unlikely
2021/07/31 9:22:07 PM GMT+1	53	Male	Married	Non health worker	Christianity	MBBS	Nigeria	Public University	Medical Officer	Internal Medicine	20	Anambra	Private Health Facility	Urban	Satisfied	Yes	Desire to maintain family ties
2021/07/31 9:36:23 PM GMT+1	39	Male	Married	Non health worker	Christianity	Fellow (WACP/WACS/NPMCN)	Nigeria	Public University	Fellow (post training)	Obstetrics & Gynaecology	11	Nasarawa	Public Federal Government owned Health Facility	Semi-urban	Unsatisfied	No			United Kingdom	As soon as I get employment abroad	To augment monthly income;Lack of diagnostic facilities;Due to rising insecurity;Lack of job security;To acquire further training/skills;To gain international experience	6 - 10 years	Likely
2021/07/31 9:37:33 PM GMT+1	34	Male	Single		Christianity	MBBS	Nigeria	Public University	Medical Officer	Community/Public Health	5	Lagos	Non Governmental Organization	Urban	Unsatisfied	Undecided		Uncertainty about Government policies on health;Inadequacy of funding of the health sector;Lack of diagnostic equipments;Rising insecurity;Lack of social amenities
2021/07/31 9:59:27 PM GMT+1	41 years	Male	Married	Non health worker	Christianity	Member (WACP/WACS/NPMCN)	Nigeria	Public University	Resident Doctor (in-training)	Surgery	10	Osun	Public Federal Government owned Health Facility	Semi-urban	Unsatisfied	No			Australia	As soon as I finish up residency training	To acquire further training/skills;To gain international experience	More than 10 years	Unlikely
2021/07/31 10:25:43 PM GMT+1	38	Male	Married	Physician	Christianity	Fellow (WACP/WACS/NPMCN)	Nigeria	Public University	Fellow (post training)	Laboratory Medicine	11	Edo	Public State Government owned Health Facility	Rural	Unsatisfied	Undecided		Inadequacy of remuneration;Rising insecurity;Lack of social amenities
2021/07/31 11:50:20 PM GMT+1	40 years	Male	Married	Non health worker	Christianity	Member (WACP/WACS/NPMCN)	Nigeria	Public University	Resident Doctor (in-training)	Radiology	14 years	Oyo	Public Federal Government owned Health Facility	Urban	Satisfied	Yes	Desire to maintain family ties;I feel it is too late for me to travel outside for professional practice
2021/08/01 12:09:56 AM GMT+1	43	Male	Married	Non health worker	Christianity	Member (WACP/WACS/NPMCN)	Nigeria	Public University	Fellow (post training)	Radiology	15yrs	Enugu	Private Health Facility	Urban	Very satisfied	Yes	In anticipation for a better tomorrow
2021/08/01 12:14:51 AM GMT+1	You people are very stupid	Male	Married	Physician	Christianity	Fellow (WACP/WACS/NPMCN)	Nigeria	Public University	Fellow (post training)	Internal Medicine	You people are very stupid	Lagos	Faith-based Health Facility	Urban	Very unsatisfied	No	I feel age is no longer on my side to travel outside for professional practice;Plus you people are very stupid	Government stupidity is overwhelming	E no concern you	See this monitoring spirit oo. Abeg shift	Because government stupidity is overwhelming	Indefinitely	Very unlikely
2021/08/01 12:54:17 AM GMT+1	35	Female	Married	Non health worker	Christianity	MBBS	Nigeria	Public University	Medical Officer	Psychiatry	6	FCT Abuja	Public State Government owned Health Facility	Urban	Very unsatisfied	No			Canada;United Kingdom;Sychelles	As soon as the opportunity comes my way	Poor remuneration;Irregular pay;Delayed pay;Having to work extra hours without commensurate pay;Lack of diagnostic facilities;Due to rising insecurity;Lack of social amenities;Lack of job security;To acquire further training/skills;To gain international experience;Lack of insurance against work related risk;Lack of honesty/transparency in the Nigerian,health system. Jobs are given most times to t…	Undecided	Likely
2021/08/01 12:58:23 AM GMT+1	28	Male	Single		Islam	MBBS	Nigeria	Public University	Medical Officer	Surgery	3	FCT Abuja	Public State Government owned Health Facility	Urban	Very unsatisfied	No			Canada;Qatar;United Arab Emirate (UAE);United Kingdom	In the next 2 years	Poor remuneration;Irregular pay;Delayed pay;Having to work extra hours without commensurate pay;To augment monthly income;Lack of diagnostic facilities;Lack of social amenities;Lack of space to do specialist/residency training;Lack of job security;To pursue international residency training;Lack of insurance against work related risk	6 - 10 years	Likely
2021/08/01 1:01:43 AM GMT+1	32	Female	Married	Non health worker	Islam	MBBS	Nigeria	Public University	Medical Officer	Laboratory Medicine	3 years	FCT Abuja	Public State Government owned Health Facility	Urban	Unsatisfied	Yes	Desire to maintain family ties
2021/08/01 1:04:43 AM GMT+1	30	Male	Single		Islam	MBBS	Nigeria	Public University	Medical Officer	Emergency Medicine	4	Katsina	Public Federal Government owned Health Facility	Urban	Very unsatisfied	No			Saudi Arabia;United Kingdom;United States of America	In few months time	Poor remuneration;To augment monthly income;Lack of diagnostic facilities;Due to rising insecurity;Lack of social amenities;Lack of space to do specialist/residency training;To pursue international residency training;To acquire further training/skills;To gain international experience;Lack of insurance against work related risk	6 - 10 years	Unlikely
2021/08/01 1:17:42 AM GMT+1	27	Male	Single		Islam	MBBS	Nigeria	Public University	Medical Officer	Obstetrics & Gynaecology	2	Kano	Public State Government owned Health Facility	Urban	Unsatisfied	No			Australia;Canada;Germany;Qatar;Saudi Arabia;United Arab Emirate (UAE)	In the next 2 years	Poor remuneration;Irregular pay;Delayed pay;Having to work extra hours without commensurate pay;To augment monthly income;Lack of diagnostic facilities;Due to rising insecurity;Lack of social amenities;Lack of space to do specialist/residency training;Lack of job security;To pursue international residency training;To acquire further training/skills;To gain international experience;Lack of insuran…	6 - 10 years	Very likely
2021/08/01 1:22:46 AM GMT+1	27	Male	Single		Islam	MBBS	Nigeria	Public University	Medical Officer	Internal Medicine	2	Kano	Public State Government owned Health Facility	Urban	Very unsatisfied	No			Qatar;Saudi Arabia;United Arab Emirate (UAE);United Kingdom	As soon as I get employment abroad;As soon as the opportunity comes my way	Poor remuneration;Irregular pay;Delayed pay;Having to work extra hours without commensurate pay;To augment monthly income;Lack of diagnostic facilities;Due to rising insecurity;Lack of social amenities;Lack of space to do specialist/residency training;Lack of job security;To pursue international residency training;To acquire further training/skills;To gain international experience;Lack of insuran…	6 - 10 years	Very likely
2021/08/01 2:51:02 AM GMT+1	27	Male	Single		Islam	MBBS	Nigeria	Public University	Medical Officer	Paediatrics	2	Katsina	Public State Government owned Health Facility	Semi-urban	Unsatisfied	Undecided		Uncertainty about Government policies on health;Inadequacy of funding of the health sector;Inadequacy of remuneration;Lack of diagnostic equipments;Rising insecurity;Lack of social amenities
2021/08/01 3:26:36 AM GMT+1	50 years	Male	Married	Non health worker	Christianity	Member (WACP/WACS/NPMCN)	Nigeria	Public University	Resident Doctor (in-training)	Laboratory Medicine	26 years	Kaduna	Public Federal Government owned Health Facility	Urban	Unsatisfied	No			Saudi Arabia;South Africa;United Arab Emirate (UAE);United Kingdom;United States of America	As soon as I finish up residency training;In the next 2 years	Poor remuneration;Having to work extra hours without commensurate pay;To augment monthly income;Lack of diagnostic facilities;Due to rising insecurity;To acquire further training/skills;To gain international experience	0 - 5 years	Very likely
2021/08/01 4:04:26 AM GMT+1	38 years	Male	Married	Non health worker	Christianity	MBBS	Nigeria	Public University	Resident Doctor (in-training)	Obstetrics & Gynaecology	10 years	Enugu	Public Federal Government owned Health Facility	Rural	Unsatisfied	No			Saudi Arabia;United Kingdom	As soon as the opportunity comes my way	Poor remuneration;Irregular pay;Delayed pay;Having to work extra hours without commensurate pay;To augment monthly income;Lack of diagnostic facilities;Due to rising insecurity;Lack of social amenities;Lack of space to do specialist/residency training;Lack of job security;Lack of insurance against work related risk	Indefinitely	Unlikely
2021/08/01 5:33:29 AM GMT+1	35	Male	Married	Non health worker	Christianity	MBBS	Nigeria	Public University	Resident Doctor (in-training)	Obstetrics & Gynaecology	3	Ekiti	Public State Government owned Health Facility	Semi-urban	Unsatisfied	No			Australia;Saudi Arabia;United States of America	As soon as the opportunity comes my way	Poor remuneration;Irregular pay;Delayed pay;Having to work extra hours without commensurate pay;Lack of diagnostic facilities;Due to rising insecurity;Lack of social amenities	Indefinitely	Very unlikely
2021/08/01 5:37:54 AM GMT+1	27	Female	Married	Non health worker	Islam	MBBS	Nigeria	Public University	Medical Officer	Paediatrics	3	Kano	Public State Government owned Health Facility	Urban	Unsatisfied	Undecided		Uncertainty about Government policies on health;Inadequacy of funding of the health sector;Lack of diagnostic equipments;Rising insecurity;Lack of social amenities;Uncertainty of job security
2021/08/01 5:43:01 AM GMT+1	29	Male	Single		Islam	MBBS	Nigeria	Public University	Medical Officer	Anaesthesia/Intensive Care	3	Jigawa	Public State Government owned Health Facility	Semi-urban	Satisfied	No			United Kingdom	As soon as the opportunity comes my way;As soon as I finish up residency training	Poor remuneration;Irregular pay;Delayed pay;Having to work extra hours without commensurate pay;Lack of diagnostic facilities;Due to rising insecurity;Lack of social amenities;Lack of space to do specialist/residency training;To pursue international residency training;To acquire further training/skills;To gain international experience;Lack of insurance against work related risk	6 - 10 years	Likely
2021/08/01 5:55:54 AM GMT+1	31yrs	Male	Single		Islam	MBBS	Nigeria	Public University	Medical Officer	Surgery	2yrs	Taraba	Public State Government owned Health Facility	Rural	Unsatisfied	No			Australia;Canada;Saudi Arabia;United Kingdom	As soon as the opportunity comes my way;In the next 2 years	Poor remuneration;Irregular pay;Delayed pay;Having to work extra hours without commensurate pay;To augment monthly income;Lack of diagnostic facilities;Due to rising insecurity;Lack of social amenities;Lack of space to do specialist/residency training;Lack of job security;To pursue international residency training;To acquire further training/skills;To gain international experience;Lack of insuran…	Indefinitely	Very unlikely
2021/08/01 6:18:41 AM GMT+1	28	Female	Single		Islam	MBBS	Nigeria	Public University	Medical Officer	Anaesthesia/Intensive Care	3 years	Kano	Public State Government owned Health Facility	Urban	Unsatisfied	Undecided		Uncertainty about Government policies on health;Inadequacy of funding of the health sector;Lack of diagnostic equipments;Rising insecurity;Lack of social amenities;Uncertainty of job security
2021/08/01 6:39:06 AM GMT+1	50	Male	Married	Non physician health worker	Islam	Fellow (WACP/WACS/NPMCN)	Nigeria	Public University	Fellow (post training)	Paediatrics	17	Kaduna	Public Federal Government owned Health Facility	Urban	Unsatisfied	Yes	Service to my country;Desire to maintain family ties;To contribute my quota to the country's health system;In anticipation for a better tomorrow;I feel it is too late for me to travel outside for professional practice;I feel age is no longer on my side to travel outside for professional practice
2021/08/01 6:43:23 AM GMT+1	30	Male	Single		Islam	MBBS	Nigeria	Public University	Medical Officer	Radiology	3	Jigawa	Private Health Facility	Semi-urban	Unsatisfied	Undecided		Uncertainty about Government policies on health;Inadequacy of funding of the health sector;Inadequacy of remuneration;Lack of diagnostic equipments;Rising insecurity
2021/08/01 6:48:23 AM GMT+1	34	Male	Married	Non health worker	Islam	MBBS	Nigeria	Public University	Resident Doctor (in-training)	Surgery	5	Adamawa	Public Federal Government owned Health Facility	Urban	Very unsatisfied	Yes	Desire to maintain family ties;To contribute my quota to the country's health system;Uncertainty of lifestyle outside Nigeria	Uncertainty about Government policies on health;Lack of diagnostic equipments;Rising insecurity;Lack of social amenities;Uncertainty of job security
2021/08/01 6:57:13 AM GMT+1	24	Male	Single		Islam	MBBS	Nigeria	Public University	House Officer	Surgery	7	Kaduna	Public State Government owned Health Facility	Urban	Unsatisfied	No		Inadequacy of funding of the health sector	United Kingdom	As soon as the opportunity comes my way	To gain international experience	6 - 10 years	Very likely
2021/08/01 6:59:42 AM GMT+1	56	Male	Married	Physician	Islam	Associate Professor	Ukraine	Public University	Fellow (post training)	Internal Medicine	30	Kaduna	Public Federal Government owned Health Facility	Urban	Very unsatisfied	No		Uncertainty about Government policies on health;Inadequacy of funding of the health sector;Inadequacy of remuneration;Lack of diagnostic equipments;Rising insecurity	United Kingdom	As soon as I get employment abroad	Poor remuneration;Irregular pay;To augment monthly income;Due to rising insecurity	Undecided	Unlikely
2021/08/01 7:01:03 AM GMT+1	35	Male	Married	Non physician health worker	Christianity	Member (WACP/WACS/NPMCN)	Ukraine	Public University	Resident Doctor (in-training)	Family Medicine	10	Kaduna	Faith-based Health Facility	Urban	Very unsatisfied	No			Australia;Canada;United States of America	As soon as the opportunity comes my way;As soon as I finish up residency training;In the next 2 years	Poor remuneration;Having to work extra hours without commensurate pay;Due to rising insecurity;Lack of social amenities;To join family members living abroad;To pursue international residency training;To gain international experience;Lack of insurance against work related risk	Indefinitely	Very unlikely
2021/08/01 7:09:13 AM GMT+1	62	Female	Widowed		Christianity	Fellow (WACP/WACS/NPMCN)	Nigeria	Public University	Fellow (post training)	Paediatrics	38years	Anambra	Public Federal Government owned Health Facility	Urban	Unsatisfied	Yes	In anticipation for a better tomorrow
2021/08/01 7:20:30 AM GMT+1	49	Male	Married	Physician	Christianity	Professor	Nigeria	Public University	Fellow (post training)	Obstetrics & Gynaecology	21	Ebonyi	Public Federal Government owned Health Facility	Urban	Satisfied	Yes	Desire to maintain family ties;To contribute my quota to the country's health system;I feel it is too late for me to travel outside for professional practice
2021/08/01 7:26:10 AM GMT+1	35	Female	Separated	Non health worker	Christianity	Bds	Nigeria	Public University	Medical Officer	Locum dental officer since 2013	9yearz	FCT Abuja	Public State Government owned Health Facility	Urban	Very unsatisfied	No	I am practicing now cause I am putting my resources together to leave the country		Australia;Canada;Nertherland;United States of America	As soon as the opportunity comes my way;That is as soon as my funds is enough for my masters	Poor remuneration;Irregular pay;Delayed pay;Having to work extra hours without commensurate pay;To augment monthly income;Lack of diagnostic facilities;Due to rising insecurity;Lack of social amenities;Lack of space to do specialist/residency training;To join family members living abroad;Lack of job security;To pursue international residency training;To acquire further training/skills;To gain int…	More than 10 years	Unlikely
2021/08/01 7:33:20 AM GMT+1	38	Male	Married	Non physician health worker	Christianity	Member (WACP/WACS/NPMCN)	Nigeria	Public University	Resident Doctor (in-training)	ENT	12	Imo	Public Federal Government owned Health Facility	Semi-urban	Very unsatisfied	No			Saudi Arabia	As soon as I get employment abroad	Poor remuneration;Irregular pay;Delayed pay;Having to work extra hours without commensurate pay;To augment monthly income;Lack of diagnostic facilities;Due to rising insecurity;To gain international experience	Undecided	Unlikely
2021/08/01 8:04:34 AM GMT+1	23	Male	Single		African Traditional Religion	MBBS	Nigeria	Public University	House Officer	None	1	Kano	Public Federal Government owned Health Facility	Urban	Satisfied	Undecided		Uncertainty about Government policies on health;Inadequacy of funding of the health sector;Lack of diagnostic equipments;Rising insecurity;Lack of social amenities;Uncertainty of job security
2021/08/01 8:43:06 AM GMT+1	27	Male	Single		Islam	MBBS	Nigeria	Public University	Medical Officer	Psychiatry	3	Kano	Public State Government owned Health Facility	Urban	Very satisfied	No			Saudi Arabia;United Kingdom	As soon as I get employment abroad;As soon as the opportunity comes my way;In the next 2 years	Poor remuneration;Irregular pay;Delayed pay;Having to work extra hours without commensurate pay;To augment monthly income;Due to rising insecurity;Lack of social amenities;Lack of space to do specialist/residency training;To join family members living abroad;Lack of job security;To pursue international residency training;To acquire further training/skills;To gain international experience	More than 10 years	Likely
2021/08/01 8:50:53 AM GMT+1	38	Male	Married	Non health worker	Islam	MBBS	Nigeria	Public University	Medical Officer	Radiology	5	Kaduna	Public Federal Government owned Health Facility	Urban	Very unsatisfied	Undecided		Uncertainty about Government policies on health;Inadequacy of funding of the health sector;Inadequacy of remuneration;Lack of diagnostic equipments;Rising insecurity;Lack of social amenities;Uncertainty of job security				6 - 10 years	Very likely
2021/08/01 8:56:52 AM GMT+1	31	Male	Married	Physician	Islam	MPH/MSc	Nigeria	Public University	Medical Officer	General practice	5years	Bornu	Public State Government owned Health Facility	Semi-urban	Very unsatisfied	No			Saudi Arabia	As soon as the opportunity comes my way	Poor remuneration;Having to work extra hours without commensurate pay;Lack of diagnostic facilities;Lack of social amenities;Lack of job security;To acquire further training/skills;To gain international experience	Indefinitely	Likely
2021/08/01 9:03:23 AM GMT+1	39	Male	Married	Non health worker	Christianity	Fellow (WACP/WACS/NPMCN)	Nigeria	Public University	Fellow (post training)	Radiology	14 years	Abia	Private Health Facility	Urban	Unsatisfied	No			United Kingdom	As soon as the opportunity comes my way	Poor remuneration;Having to work extra hours without commensurate pay;Due to rising insecurity;To acquire further training/skills;To gain international experience	0 - 5 years	Likely
2021/08/01 9:09:55 AM GMT+1	39	Female	Married	Non health worker	Christianity	Member (WACP/WACS/NPMCN)	Nigeria	Public University	Resident Doctor (in-training)	Community/Public Health	11	Rivers	Public State Government owned Health Facility	Urban	Unsatisfied	Undecided		Uncertainty about Government policies on health;Inadequacy of funding of the health sector;Inadequacy of remuneration;Lack of diagnostic equipments;Rising insecurity
2021/08/01 9:10:58 AM GMT+1	25	Male	Married	Non health worker	Islam	MBBS	Nigeria	Public University	Medical Officer	Community/Public Health	2	Edo	Public Local Government owned Health Facility	Rural	Unsatisfied	Undecided		Inadequacy of funding of the health sector;Inadequacy of remuneration;Lack of diagnostic equipments;Rising insecurity
2021/08/01 9:23:19 AM GMT+1	33	Female	Married	Non health worker	Christianity	Member (WACP/WACS/NPMCN)	Nigeria	Public University	Resident Doctor (in-training)	Internal Medicine	11	Rivers	Public Federal Government owned Health Facility	Urban	Unsatisfied	Undecided		Uncertainty about Government policies on health;Inadequacy of funding of the health sector;Inadequacy of remuneration;Lack of diagnostic equipments;Rising insecurity;Lack of social amenities;Uncertainty of job security
2021/08/01 9:37:33 AM GMT+1	38	Male	Married	Non physician health worker	Christianity	Member (WACP/WACS/NPMCN)	Nigeria	Public University	Resident Doctor (in-training)	Radiology	12	Abia	Public Federal Government owned Health Facility	Urban	Very unsatisfied	No			United Kingdom	As soon as I get employment abroad	Poor remuneration;To augment monthly income;Lack of diagnostic facilities	Indefinitely	Very unlikely
2021/08/01 9:38:15 AM GMT+1	36yrs	Male	Married	Non health worker	Christianity	MBBS	Ukraine	Public University	Resident Doctor (in-training)	Emergency Medicine	6	Rivers	Public Federal Government owned Health Facility	Urban	Very unsatisfied	No			United Kingdom	As soon as I get employment abroad	Poor remuneration;Irregular pay;Delayed pay;Having to work extra hours without commensurate pay;To augment monthly income;To pursue international residency training	Indefinitely	Unlikely
2021/08/01 9:44:23 AM GMT+1	30	Male	Married	Non health worker	Islam	MBBS	Nigeria	Public University	Resident Doctor (in-training)	Paediatrics	5	Sokoto	Public Federal Government owned Health Facility	Urban	Unsatisfied	Undecided	Service to my country;Desire to maintain family ties;In anticipation for a better tomorrow	Uncertainty about Government policies on health;Inadequacy of funding of the health sector;Inadequacy of remuneration;Lack of diagnostic equipments;Rising insecurity;Lack of social amenities;Uncertainty of job security	Australia;Ireland;Qatar;Saudi Arabia;United Arab Emirate (UAE);United Kingdom;United States of America			Undecided	Likely
2021/08/01 9:45:41 AM GMT+1	31	Male	Single		Christianity	MBBS	Nigeria	Public University	Resident Doctor (in-training)	Radiology	5	Oyo	Public Federal Government owned Health Facility	Urban	Unsatisfied	No			Australia;Canada;United Kingdom	As soon as the opportunity comes my way;In the next 2 years	Poor remuneration;Irregular pay;Delayed pay;Having to work extra hours without commensurate pay;To augment monthly income;Due to rising insecurity;Lack of social amenities;Lack of space to do specialist/residency training;To acquire further training/skills;To gain international experience;Lack of insurance against work related risk	Indefinitely	Very unlikely
2021/08/01 9:50:33 AM GMT+1	34	Male	Single		Christianity	MBBS	Nigeria	Public University	Resident Doctor (in-training)	Family Medicine	9 years	Cross River	Public Federal Government owned Health Facility	Urban	Unsatisfied	No			Oman		Poor remuneration;To augment monthly income;Due to rising insecurity;To acquire further training/skills;To gain international experience;Lack of insurance against work related risk	Undecided	Likely
2021/08/01 10:04:02 AM GMT+1	38	Female	Married	Non health worker	Christianity	Member (WACP/WACS/NPMCN)	Nigeria	Public University	Resident Doctor (in-training)	Dentistry	14 Years	Lagos	Public Federal Government owned Health Facility	Urban	Very unsatisfied	Undecided		Uncertainty about Government policies on health;Inadequacy of funding of the health sector;Inadequacy of remuneration;Lack of diagnostic equipments;Rising insecurity;Lack of social amenities;Uncertainty of job security;Cutting of Salary
2021/08/01 10:13:10 AM GMT+1	27	Male	Single		Islam	MBBS	Nigeria	Public University	House Officer	Community/Public Health	6	Kano	Public State Government owned Health Facility	Urban	Unsatisfied	No			Qatar;Saudi Arabia;United Arab Emirate (UAE)	As soon as I get employment abroad;As soon as the opportunity comes my way	Poor remuneration;Irregular pay;Delayed pay;Having to work extra hours without commensurate pay;Due to rising insecurity;Lack of social amenities;Lack of space to do specialist/residency training;Lack of job security;Lack of insurance against work related risk	Indefinitely	Very unlikely
2021/08/01 10:21:13 AM GMT+1	35	Female	Married	Non health worker	Christianity	MBBS	Nigeria	Public University	Resident Doctor (in-training)	Ophthalmology	7	Anambra	Public Federal Government owned Health Facility	Semi-urban	Very unsatisfied	Undecided		Inadequacy of funding of the health sector;Rising insecurity;Lack of social amenities	United States of America	As soon as the opportunity comes my way	Poor remuneration;Having to work extra hours without commensurate pay;Lack of diagnostic facilities;Due to rising insecurity;Lack of social amenities	0 - 5 years	Very unlikely
2021/08/01 10:26:35 AM GMT+1	38	Male	Married	Non physician health worker	Christianity	Fellow (WACP/WACS/NPMCN)	Nigeria	Public University	Fellow (post training)	Obstetrics & Gynaecology	5 months	Plateau	Private Health Facility	Urban	Satisfied	Undecided		Inadequacy of funding of the health sector;Inadequacy of remuneration;Rising insecurity;Lack of social amenities
2021/08/01 10:42:53 AM GMT+1	38	Female	Married	Non health worker	Humanism	Member (WACP/WACS/NPMCN)	Nigeria	Public University	Resident Doctor (in-training)	Family Medicine	11	Rivers	Public Federal Government owned Health Facility	Urban	Unsatisfied	No		Uncertainty about Government policies on health;Inadequacy of funding of the health sector;Inadequacy of remuneration;Lack of diagnostic equipments;Rising insecurity;Lack of social amenities;Uncertainty of job security	Australia;Canada;United Kingdom;United States of America	In the next 2 years	Poor remuneration;Irregular pay;Delayed pay;To augment monthly income;Due to rising insecurity;Lack of social amenities;Lack of job security;To pursue international residency training;To acquire further training/skills;To gain international experience;Lack of insurance against work related risk;Better education and environment for my children	6 - 10 years	Likely
2021/08/01 10:50:42 AM GMT+1	41	Male	Married	Non physician health worker	Christianity	MBBS	Nigeria	Public University	Medical Officer	General practice	9	Kaduna	Public State Government owned Health Facility	Urban	Very unsatisfied	No			Australia;Canada;Ireland;Nertherland;Qatar;Switzerland;United Arab Emirate (UAE);United Kingdom;United States of America	In few months time	Poor remuneration;Irregular pay;Delayed pay;Having to work extra hours without commensurate pay;To augment monthly income;Lack of diagnostic facilities;Due to rising insecurity;Lack of social amenities;Lack of job security;To acquire further training/skills;To gain international experience;Lack of insurance against work related risk	Indefinitely	Very unlikely
2021/08/01 10:54:11 AM GMT+1	29	Female	Single		Christianity	Member (WACP/WACS/NPMCN)	Nigeria	Public University	Resident Doctor (in-training)	Dentistry	6	Sokoto	Public Federal Government owned Health Facility	Semi-urban	Unsatisfied	Undecided		Inadequacy of funding of the health sector;Inadequacy of remuneration;Lack of diagnostic equipments;Rising insecurity;Lack of social amenities;Uncertainty of job security
2021/08/01 11:00:10 AM GMT+1	35 years	Male	Married	Non health worker	Islam	MPH/MSc	Nigeria	Public University	Resident Doctor (in-training)	Ophthalmology	11 years	Kaduna	Public Federal Government owned Health Facility	Urban	Unsatisfied	Undecided		Uncertainty about Government policies on health;Inadequacy of funding of the health sector;Inadequacy of remuneration;Lack of diagnostic equipments;Rising insecurity;Lack of social amenities;Uncertainty of job security
2021/08/01 11:14:28 AM GMT+1	36	Male	Married	Physician	Christianity	Member (WACP/WACS/NPMCN)	Nigeria	Public University	Resident Doctor (in-training)	Internal Medicine	11	Osun	Public Federal Government owned Health Facility	Semi-urban	Very unsatisfied	No			United Kingdom	As soon as the opportunity comes my way	Poor remuneration;To augment monthly income;Due to rising insecurity;To join family members living abroad;To gain international experience	Undecided	Likely
2021/08/01 11:16:49 AM GMT+1	29	Female	Single		Christianity	MBBS	Nigeria	Public University	Resident Doctor (in-training)	Family Medicine	4years	Nasarawa	Public Federal Government owned Health Facility	Semi-urban	Unsatisfied	Undecided		Uncertainty about Government policies on health;Inadequacy of funding of the health sector;Inadequacy of remuneration;Lack of diagnostic equipments;Rising insecurity;Lack of social amenities;Uncertainty of job security	Canada;United Kingdom	In the next 2 years	Poor remuneration;Irregular pay;To augment monthly income;Lack of diagnostic facilities;Due to rising insecurity;Lack of social amenities;Lack of job security;To acquire further training/skills;To gain international experience	Undecided	Likely
2021/08/01 11:24:51 AM GMT+1	27th April	Male	Married	Non physician health worker	Christianity	MBBS	Nigeria	Public University	Resident Doctor (in-training)	Surgery	13	Abia	Public Federal Government owned Health Facility	Urban	Unsatisfied	No			Canada;Saudi Arabia;United States of America	As soon as the opportunity comes my way	Lack of space to do specialist/residency training	0 - 5 years	Likely
2021/08/01 11:29:30 AM GMT+1	27	Female	Single		Islam	BDS	Nigeria	Public University	Medical Officer	Dentistry	2	Kano	Public State Government owned Health Facility	Urban	Unsatisfied	Yes	To contribute my quota to the country's health system
2021/08/01 11:32:09 AM GMT+1	47 years	Male	Married	Non health worker	Christianity	Fellow (WACP/WACS/NPMCN)	Nigeria	Public University	Fellow (post training)	ENT	11 years	Anambra	Public State Government owned Health Facility	Urban	Satisfied	Yes	Service to my country;Desire to maintain family ties;To contribute my quota to the country's health system;In anticipation for a better tomorrow
2021/08/01 11:35:47 AM GMT+1	39	Male	Married	Non health worker	Christianity	Member (WACP/WACS/NPMCN)	Nigeria	Public University	Resident Doctor (in-training)	Obstetrics & Gynaecology	12	Ebonyi	Public Federal Government owned Health Facility	Semi-urban	Unsatisfied	Undecided	Desire to maintain family ties;I feel it is too late for me to travel outside for professional practice	Uncertainty about Government policies on health;Inadequacy of funding of the health sector;Inadequacy of remuneration;Rising insecurity;Uncertainty of job security	Qatar;Saudi Arabia		Poor remuneration;Having to work extra hours without commensurate pay;Due to rising insecurity	0 - 5 years	Likely
2021/08/01 11:41:04 AM GMT+1	42yrs	Male	Married	Non health worker	Christianity	Fellow (WACP/WACS/NPMCN)	Nigeria	Public University	Fellow (post training)	Paediatrics	14yrs	FCT Abuja	Private Health Facility	Urban	Satisfied	Undecided		Uncertainty about Government policies on health;Inadequacy of funding of the health sector;Inadequacy of remuneration;Lack of diagnostic equipments;Rising insecurity;Lack of social amenities;Uncertainty of job security
2021/08/01 11:45:32 AM GMT+1	24	Female	Single		Islam	MBBS	Nigeria	Public University	House Officer	Emergency Medicine	1years	Kano	Public Federal Government owned Health Facility	Semi-urban	Unsatisfied	No			Qatar;Saudi Arabia;United Arab Emirate (UAE)	As soon as the opportunity comes my way;In the next 3 - 5 years time	Lack of diagnostic facilities;Lack of space to do specialist/residency training;To pursue international residency training;To acquire further training/skills;To gain international experience	6 - 10 years	Very likely
2021/08/01 11:52:27 AM GMT+1	32years	Male	Single		Christianity	MBBS	Nigeria	Public University	House Officer	Family Medicine	2years	Akwa Ibom	Public Federal Government owned Health Facility	Urban	Unsatisfied	Undecided		Uncertainty about Government policies on health;Inadequacy of funding of the health sector;Inadequacy of remuneration;Lack of diagnostic equipments;Rising insecurity;Lack of social amenities;Uncertainty of job security
2021/08/01 12:00:59 PM GMT+1	27	Male	Single		Christianity	MBBS	Ukraine	Public University	Medical Officer	Surgery	4	Oyo	Private Health Facility	Rural	Unsatisfied	Yes	Personal
2021/08/01 12:04:06 PM GMT+1	33	Male	Married	Non health worker	Christianity	MBBS	Nigeria	Public University	Resident Doctor (in-training)	Surgery	4	Nasarawa	Public State Government owned Health Facility	Semi-urban	Unsatisfied	Yes	Service to my country;To contribute my quota to the country's health system;In anticipation for a better tomorrow
2021/08/01 12:14:07 PM GMT+1	33	Male	Single		Christianity	MBBS	Nigeria	Public University	Medical Officer	Community/Public Health	3 years	Nasarawa	Public State Government owned Health Facility	Urban	Very unsatisfied	No			Saudi Arabia	In the next 2 years	Poor remuneration	Indefinitely	Very unlikely
2021/08/01 12:18:13 PM GMT+1	28	Male	Single		Christianity	MBBS	Nigeria	Public University	Medical Officer	Surgery	6	Nasarawa	Public State Government owned Health Facility	Urban	Very unsatisfied	No			Canada;Saudi Arabia;United Kingdom;United States of America	As soon as I get employment abroad	Poor remuneration;Irregular pay;Delayed pay;Having to work extra hours without commensurate pay;To augment monthly income;Lack of diagnostic facilities;Lack of social amenities;Lack of job security;Lack of insurance against work related risk	Indefinitely	Very unlikely
2021/08/01 12:19:22 PM GMT+1	29	Female	Married	Non health worker	Christianity	Member (WACP/WACS/NPMCN)	Ukraine	Public University	Medical Officer	Family Medicine	5	Kaduna	Public Federal Government owned Health Facility	Urban	Unsatisfied	Undecided		Uncertainty about Government policies on health;Inadequacy of funding of the health sector;Inadequacy of remuneration;Lack of diagnostic equipments;Rising insecurity;Lack of social amenities;Uncertainty of job security
2021/08/01 12:31:07 PM GMT+1	55	Male	Married	Non physician health worker	Christianity	Fellow (WACP/WACS/NPMCN)	Nigeria	Public University	Fellow (post training)	Paediatrics	30 years	Imo	Public Federal Government owned Health Facility	Urban	Unsatisfied	Yes	I feel age is no longer on my side to travel outside for professional practice
2021/08/01 12:39:58 PM GMT+1	38	Male	Married	Non health worker	Christianity	Member (WACP/WACS/NPMCN)	Nigeria	Public University	Resident Doctor (in-training)	Obstetrics & Gynaecology	14	Imo	Public Federal Government owned Health Facility	Urban	Unsatisfied	No			United Kingdom	In few months time	Poor remuneration;Irregular pay;Having to work extra hours without commensurate pay;Due to rising insecurity;Lack of social amenities;To gain international experience;Lack of insurance against work related risk	Undecided	Likely
2021/08/01 12:44:14 PM GMT+1	37	Male	Married	Non health worker	Christianity	MBBS	Nigeria	Public University	Resident Doctor (in-training)	Internal Medicine	12	Ogun	Faith-based Health Facility	Semi-urban	Very unsatisfied	No			Canada;United States of America	In few months time		Indefinitely	Very unlikely
2021/08/01 12:45:54 PM GMT+1	47	Male	Married	Physician	Christianity	Associate Professor	Nigeria	Public University	Fellow (post training)	Surgery	20	Enugu	Public Federal Government owned Health Facility	Semi-urban	Unsatisfied	Yes	Service to my country;Desire to maintain family ties;To contribute my quota to the country's health system;In anticipation for a better tomorrow;I feel it is too late for me to travel outside for professional practice
2021/08/01 12:47:16 PM GMT+1	40	Female	Separated		Christianity	MPH/MSc	Nigeria	Public University	Medical Officer	Family Medicine	13	Benue	Public State Government owned Health Facility	Urban	Very unsatisfied	No			Canada;United Kingdom;United States of America	As soon as the opportunity comes my way	Poor remuneration;Irregular pay;Delayed pay;Due to rising insecurity;To gain international experience	Indefinitely	Very unlikely
2021/08/01 12:49:38 PM GMT+1	46	Male	Married	Non health worker	Christianity	Fellow (WACP/WACS/NPMCN)	Nigeria	Public University	Fellow (post training)	Obstetrics & Gynaecology	6 years	Nasarawa	Public State Government owned Health Facility	Semi-urban	Very unsatisfied	No			United Kingdom	As soon as I get employment abroad	Poor remuneration;Irregular pay;Delayed pay;Having to work extra hours without commensurate pay;Due to rising insecurity	6 - 10 years	Likely
2021/08/01 12:59:04 PM GMT+1	39	Female	Separated		Christianity	MBBS	Nigeria	Public University	Medical Officer	Surgery	10years	Lagos	Public State Government owned Health Facility	Urban	Unsatisfied	Undecided		Uncertainty about Government policies on health;Inadequacy of funding of the health sector;Inadequacy of remuneration;Lack of diagnostic equipments;Rising insecurity;Uncertainty of job security
2021/08/01 1:27:14 PM GMT+1	27	Female	Married	Non health worker	Christianity	MBBS	Nigeria	Public University	Medical Officer	Community/Public Health	2 years	Plateau	Public State Government owned Health Facility	Semi-urban	Unsatisfied	Undecided		Uncertainty about Government policies on health;Inadequacy of funding of the health sector;Inadequacy of remuneration;Lack of diagnostic equipments;Lack of social amenities
2021/08/01 1:33:56 PM GMT+1	36	Male	Married	Non health worker	Christianity	MBBS	Nigeria	Public University	Resident Doctor (in-training)	Surgery	9	Anambra	Public Federal Government owned Health Facility	Urban	Very unsatisfied	Undecided		Uncertainty about Government policies on health;Inadequacy of funding of the health sector;Inadequacy of remuneration;Lack of diagnostic equipments;Rising insecurity;Lack of social amenities;Uncertainty of job security
2021/08/01 1:39:22 PM GMT+1	29	Male	Single		Christianity	MBBS	Nigeria	Public University	Medical Officer	Surgery	3	FCT Abuja	Public Federal Government owned Health Facility	Urban	Unsatisfied	Undecided		Uncertainty about Government policies on health;Inadequacy of funding of the health sector;Inadequacy of remuneration;Lack of diagnostic equipments;Rising insecurity;Uncertainty of job security
2021/08/01 1:43:08 PM GMT+1	40yrs	Male	Married	Non health worker	Christianity	MBBS	Nigeria	Public University	Medical Officer	Family Medicine	5years	Ekiti	Public State Government owned Health Facility	Rural	Very unsatisfied	Undecided		Uncertainty about Government policies on health;Inadequacy of funding of the health sector;Inadequacy of remuneration;Lack of diagnostic equipments;Rising insecurity;Uncertainty of job security
2021/08/01 1:45:14 PM GMT+1	45	Female	Married	Non health worker	Christianity	Member (WACP/WACS/NPMCN)	Nigeria	Public University	Resident Doctor (in-training)	Family Medicine	20	Nasarawa	Public State Government owned Health Facility	Semi-urban	Unsatisfied	Yes	To contribute my quota to the country's health system;I feel it is too late for me to travel outside for professional practice;I feel age is no longer on my side to travel outside for professional practice
2021/08/01 1:45:21 PM GMT+1	46	Male	Married	Non health worker	Eckankar	Member (WACP/WACS/NPMCN)	Nigeria	Public University	Resident Doctor (in-training)	ENT	18	Abia	Public Federal Government owned Health Facility	Urban	Very unsatisfied	No			Canada;Saudi Arabia;United Kingdom;United States of America	As soon as I finish up residency training	Poor remuneration;Having to work extra hours without commensurate pay;Lack of diagnostic facilities;Lack of job security;To acquire further training/skills;To gain international experience;Lack of insurance against work related risk	Indefinitely	Very unlikely
2021/08/01 1:46:22 PM GMT+1	28	Male	Single	Physician	Christianity	MBBS	Nigeria	Public University	Medical Officer	Community/Public Health	2	Edo	Public Federal Government owned Health Facility	Urban	Very satisfied	Undecided		Uncertainty about Government policies on health
2021/08/01 1:50:01 PM GMT+1	37	Male	Married	Non health worker	Christianity	MBBS	Nigeria	Public University	Resident Doctor (in-training)	Orthopaedics	10	Edo	Public Federal Government owned Health Facility	Urban	Unsatisfied	No		Uncertainty about Government policies on health;Inadequacy of remuneration;Lack of diagnostic equipments;Rising insecurity;Lack of social amenities;Uncertainty of job security	Australia;Canada;United States of America	As soon as the opportunity comes my way	Poor remuneration;Having to work extra hours without commensurate pay;Due to rising insecurity;Lack of space to do specialist/residency training	Indefinitely	Very unlikely
2021/08/01 1:53:00 PM GMT+1	32	Male	Single		Christianity	MBBS	Nigeria	Public University	Resident Doctor (in-training)	Obstetrics & Gynaecology	6	Edo	Public Federal Government owned Health Facility	Urban	Very unsatisfied	No			Canada;Saudi Arabia;United Kingdom;United States of America	Few weeks	Poor remuneration;Having to work extra hours without commensurate pay;Lack of diagnostic facilities;Due to rising insecurity;Lack of social amenities;Lack of job security;Lack of insurance against work related risk;Toxic work environment, work place bullying and harassment	Indefinitely	Very unlikely
2021/08/01 2:04:58 PM GMT+1	35	Male	Married	Non physician health worker	Christianity	Member (WACP/WACS/NPMCN)	Nigeria	Public University	Resident Doctor (in-training)	Internal Medicine	9	Ekiti	Public State Government owned Health Facility	Semi-urban	Very unsatisfied	Undecided		Uncertainty about Government policies on health;Inadequacy of funding of the health sector;Inadequacy of remuneration;Lack of diagnostic equipments;Rising insecurity;Lack of social amenities;Uncertainty of job security
2021/08/01 2:17:01 PM GMT+1	52	Female	Married	Non physician health worker	Christianity	MBBS	Nigeria	Public University	Medical Officer	General practice	21years	Ekiti	Public State Government owned Health Facility	Rural	Unsatisfied	Yes	To contribute my quota to the country's health system	Inadequacy of remuneration
2021/08/01 2:19:25 PM GMT+1	45	Male	Married	Non health worker	Christianity	BCHD	Nigeria	Public University	Medical Officer	Dentistry	12	Ekiti	Public State Government owned Health Facility	Semi-urban	Unsatisfied	No			Canada;United Kingdom;United States of America	As soon as I get employment abroad;As soon as the opportunity comes my way;In few months time	Poor remuneration;Irregular pay;Delayed pay;Due to rising insecurity;To acquire further training/skills;To gain international experience;Lack of insurance against work related risk	More than 10 years	Unlikely
2021/08/01 2:20:27 PM GMT+1	34 years	Female	Married	Non health worker	Christianity	MBBS	Nigeria	Public University	Medical Officer	Community/Public Health	9 years	FCT Abuja	Faith-based Health Facility	Semi-urban	Very unsatisfied	No			United Kingdom	As soon as the opportunity comes my way	Poor remuneration;Due to rising insecurity;Lack of space to do specialist/residency training;Lack of job security	Indefinitely	Very unlikely
2021/08/01 2:23:29 PM GMT+1	44	Female	Single		Christianity	MPH/MSc	Nigeria	Public University	Medical Officer	Occupational health	19 years	Rivers	Public Federal Government owned Health Facility	Semi-urban	Unsatisfied	Undecided	Desire to maintain family ties;In anticipation for a better tomorrow	Uncertainty about Government policies on health;Inadequacy of funding of the health sector;Lack of diagnostic equipments;Rising insecurity;Lack of social amenities;Uncertainty of job security	Australia;Grenada	As soon as I get employment abroad;As soon as the opportunity comes my way	Lack of diagnostic facilities;Due to rising insecurity;Lack of social amenities;Lack of space to do specialist/residency training;Lack of job security;To pursue international residency training;Lack of insurance against work related risk	Undecided	Unlikely
2021/08/01 2:36:11 PM GMT+1	44	Male	Married	Non physician health worker	Christianity	Fellow (WACP/WACS/NPMCN)	Nigeria	Public University	Fellow (post training)	Obstetrics & Gynaecology	15	Ekiti	Public State Government owned Health Facility	Urban	Very unsatisfied	No			United Kingdom;United States of America	In few months time	Poor remuneration;Irregular pay;Delayed pay;Having to work extra hours without commensurate pay;Lack of diagnostic facilities;Due to rising insecurity;Lack of social amenities;To join family members living abroad;Lack of job security;Lack of insurance against work related risk	Indefinitely	Very unlikely
2021/08/01 2:50:40 PM GMT+1	33	Male	Married	Non health worker	Christianity	MBBS	Nigeria	Public University	Resident Doctor (in-training)	Community/Public Health	8	Ekiti	Public Federal Government owned Health Facility	Semi-urban	Unsatisfied	No			United Kingdom	As soon as I get employment abroad;In few months time	Poor remuneration;Due to rising insecurity;Lack of job security;To acquire further training/skills;Lack of insurance against work related risk	Undecided	Unlikely
2021/08/01 2:53:39 PM GMT+1	35	Female	Married	Non health worker	Christianity	Member (WACP/WACS/NPMCN)	Nigeria	Public University	Resident Doctor (in-training)	Family Medicine	9	Ekiti	Public State Government owned Health Facility	Urban	Very unsatisfied	Undecided		Inadequacy of funding of the health sector;Inadequacy of remuneration;Lack of diagnostic equipments;Rising insecurity;Uncertainty of job security
2021/08/01 3:13:08 PM GMT+1	46	Male	Married	Non health worker	Islam	Fellow (WACP/WACS/NPMCN)	Nigeria	Public University	Fellow (post training)	Ophthalmology	14years	FCT Abuja	Private Health Facility	Urban	Very unsatisfied	No			Saudi Arabia	In the next 3 - 5 years time	Poor remuneration;Due to rising insecurity;Lack of social amenities	0 - 5 years	Likely
2021/08/01 3:38:27 PM GMT+1	42	Male	Married	Non health worker	Islam	MPH/MSc	Nigeria	Public University	Resident Doctor (in-training)	Internal Medicine	6	Lagos	Public State Government owned Health Facility	Urban	Unsatisfied	No			Canada;Saudi Arabia	As soon as the opportunity comes my way	Poor remuneration;Having to work extra hours without commensurate pay;Due to rising insecurity;Lack of job security	0 - 5 years	Likely
2021/08/01 4:27:53 PM GMT+1	38	Female	Married	Non physician health worker	Christianity	MPH/MSc	Nigeria	Public University	Medical Officer	Physiology researcher and lecturer	11 years	Plateau	Public Federal Government owned Health Facility	Urban	Very unsatisfied	No	I feel age is no longer on my side to travel outside for professional practice	Inadequacy of funding of the health sector;Inadequacy of remuneration;Lack of diagnostic equipments;Rising insecurity	Australia;Belgium;Canada;Nertherland;Singapore;Switzerland;United Kingdom;United States of America	In the next 2 years	Irregular pay;Having to work extra hours without commensurate pay;Due to rising insecurity;To acquire further training/skills;To gain international experience;Lack of insurance against work related risk	Indefinitely	Very unlikely
2021/08/01 4:42:51 PM GMT+1	36	Male	Single		Christianity	MBBS	Nigeria	Public University	Resident Doctor (in-training)	Internal Medicine	6	Ebonyi	Public Federal Government owned Health Facility	Urban	Unsatisfied	Undecided		Uncertainty about Government policies on health;Inadequacy of funding of the health sector;Inadequacy of remuneration;Lack of diagnostic equipments;Rising insecurity;Lack of social amenities;Uncertainty of job security
2021/08/01 4:53:45 PM GMT+1	36years	Male	Married	Non physician health worker	Christianity	MBBS	Nigeria	Public University	Resident Doctor (in-training)	Community/Public Health	5-6years	Enugu	Public State Government owned Health Facility	Urban	Unsatisfied	No			Canada	As soon as I get employment abroad	Poor remuneration;Due to rising insecurity;To pursue international residency training;To acquire further training/skills	Indefinitely	Very unlikely
2021/08/01 4:57:49 PM GMT+1	32	Male	Married	Physician	Christianity	MBBS	Nigeria	Public University	Resident Doctor (in-training)	Laboratory Medicine	5	Osun	Public Federal Government owned Health Facility	Semi-urban	Satisfied	Undecided		Uncertainty about Government policies on health;Inadequacy of funding of the health sector;Rising insecurity;Lack of social amenities;Uncertainty of job security
2021/08/01 5:01:21 PM GMT+1	36	Male	Married	Physician	Agnostic	Fellow (WACP/WACS/NPMCN)	Nigeria	Public University	Fellow (post training)	Obstetrics & Gynaecology	10	Rivers	Private Health Facility	Urban	Unsatisfied	Yes	I prefer here
2021/08/01 6:04:03 PM GMT+1	44	Male	Married	Non health worker	Christianity	Fellow (WACP/WACS/NPMCN)	Nigeria	Public University	Fellow (post training)	Obstetrics & Gynaecology	17	Enugu	Public State Government owned Health Facility	Urban	Unsatisfied	Yes	I feel it is too late for me to travel outside for professional practice
2021/08/01 7:56:12 PM GMT+1	40	Male	Married	Non health worker	Christianity	MBBS	Nigeria	Public University	Medical Officer	Community/Public Health	12	Niger	Public Federal Government owned Health Facility	Semi-urban	Unsatisfied	No			United Kingdom	In the next 2 years	Poor remuneration;Lack of diagnostic facilities;Due to rising insecurity;Lack of social amenities;Lack of space to do specialist/residency training;To pursue international residency training;To gain international experience;Lack of insurance against work related risk	Indefinitely	Very unlikely
2021/08/01 8:33:15 PM GMT+1	24	Male	Single		Christianity	MBBS	Nigeria	Public University	Post MBBS awaiting internship	Surgery	Am a student	Kano	Public Federal Government owned Health Facility	Urban	Very unsatisfied	No			Canada;United Kingdom;United States of America	As soon as I get employment abroad;As soon as the opportunity comes my way	Poor remuneration;Delayed pay;Having to work extra hours without commensurate pay;Due to rising insecurity;Lack of space to do specialist/residency training;Lack of job security;Lack of insurance against work related risk	Indefinitely	Very unlikely
2021/08/01 8:44:59 PM GMT+1	42	Male	Married	Non health worker	Christianity	MPH/MSc	Nigeria	Public University	Resident Doctor (in-training)	Surgery	15	Enugu	Public State Government owned Health Facility	Urban	Very unsatisfied	Yes	Desire to maintain family ties	Rising insecurity	Australia	In the next 3 - 5 years time	Delayed pay		Very likely
2021/08/01 9:03:24 PM GMT+1	32	Male	Married	Non health worker	Christianity	Member (WACP/WACS/NPMCN)	Nigeria	Public University	Resident Doctor (in-training)	Orthopaedics	6	Lagos	Public Federal Government owned Health Facility	Urban	Unsatisfied	No		Uncertainty about Government policies on health;Inadequacy of remuneration	United Kingdom	In the next 2 years	Poor remuneration;Having to work extra hours without commensurate pay;To pursue international residency training	Indefinitely	Very unlikely
2021/08/01 9:08:51 PM GMT+1	24	Female	Married	Non health worker	Islam	MBBS	Russia	Public University	Medical Officer	Anaesthesia/Intensive Care	1+	Ogun	Public State Government owned Health Facility	Rural	Very unsatisfied	No			United States of America	As soon as I get employment abroad	Having to work extra hours without commensurate pay;Lack of diagnostic facilities;Lack of social amenities	Undecided	Unlikely
2021/08/01 9:13:30 PM GMT+1	32	Male	Married	Non health worker	Christianity	Member (WACP/WACS/NPMCN)	Nigeria	Public University	Resident Doctor (in-training)	Internal Medicine	7	Ogun	Public Federal Government owned Health Facility	Urban	Unsatisfied	No			United Kingdom;United States of America	As soon as I finish up residency training	Poor remuneration;Having to work extra hours without commensurate pay;To augment monthly income;Lack of diagnostic facilities;Due to rising insecurity;Lack of social amenities;To pursue international residency training;To acquire further training/skills;To gain international experience;Lack of insurance against work related risk	Undecided	Very likely
2021/08/01 9:14:30 PM GMT+1	30yr	Male	Married	Non health worker	Islam	Member (WACP/WACS/NPMCN)	Nigeria	Public University	Resident Doctor (in-training)	Surgery	6	Kwara	Public Federal Government owned Health Facility	Urban	Unsatisfied	Undecided		Inadequacy of funding of the health sector;Inadequacy of remuneration;Lack of diagnostic equipments;Rising insecurity;Lack of social amenities
2021/08/01 9:20:17 PM GMT+1	37	Female	Married	Non health worker	Christianity	MBBS	Nigeria	Private University	Medical Officer	Obstetrics & Gynaecology	10	Ekiti	Public State Government owned Health Facility	Rural	Very unsatisfied	Yes	To contribute my quota to the country's health system
2021/08/01 9:21:24 PM GMT+1	33	Male	Married	Physician	Christianity	MBBS	Nigeria	Private University	Medical Officer	Anaesthesia/Intensive Care	5	Delta	Private Health Facility	Urban	Unsatisfied	No			Saudi Arabia;United Kingdom	As soon as I get employment abroad;As soon as the opportunity comes my way	Poor remuneration;Having to work extra hours without commensurate pay;To augment monthly income;Due to rising insecurity	Indefinitely	Very unlikely
2021/08/01 9:22:45 PM GMT+1	26	Male	Single		Christianity	MBBS	Ukraine	Public University	Medical Officer	Community/Public Health	4	Oyo	Public State Government owned Health Facility	Urban	Very unsatisfied	No			Australia	As soon as the opportunity comes my way;In few months time	Poor remuneration;Irregular pay;Delayed pay;Having to work extra hours without commensurate pay;To augment monthly income;Due to rising insecurity;To join family members living abroad;Lack of job security	Undecided	Very unlikely
2021/08/01 9:26:06 PM GMT+1	41	Female	Married	Non health worker	Christianity	Fellow (WACP/WACS/NPMCN)	Nigeria	Public University	Fellow (post training)	Paediatrics	13 years	Ogun	Public Federal Government owned Health Facility	Urban	Unsatisfied	No		Inadequacy of remuneration;Lack of diagnostic equipments;Rising insecurity;Lack of social amenities;Uncertainty of job security	Canada;United States of America	As soon as the opportunity comes my way	Poor remuneration;Having to work extra hours without commensurate pay;Lack of diagnostic facilities;Due to rising insecurity;Lack of social amenities;Lack of job security;Lack of insurance against work related risk	Indefinitely	Unlikely
2021/08/01 9:27:56 PM GMT+1	31 years	Female	Married	Non physician health worker	Islam	MBBS	Nigeria	Public University	Medical Officer	Obstetrics & Gynaecology	5years	Lagos	Public State Government owned Health Facility	Semi-urban	Unsatisfied	Undecided		Uncertainty about Government policies on health;Inadequacy of funding of the health sector;Inadequacy of remuneration;Lack of diagnostic equipments;Rising insecurity;Lack of social amenities;Uncertainty of job security
2021/08/01 9:29:08 PM GMT+1	40	Male	Married	Non health worker	Christianity	Fellow (WACP/WACS/NPMCN)	Nigeria	Public University	Fellow (post training)	Paediatrics	9years	Abia	Public Federal Government owned Health Facility	Urban	Unsatisfied	Undecided		Uncertainty about Government policies on health;Inadequacy of funding of the health sector;Inadequacy of remuneration;Lack of diagnostic equipments;Rising insecurity;Lack of social amenities
2021/08/01 9:47:21 PM GMT+1	30	Male	Single		Christianity	MBBS	Nigeria	Public University	Medical Officer	Obstetrics & Gynaecology	2 years	Taraba	Public Federal Government owned Health Facility	Semi-urban	Very unsatisfied	Undecided		Trusting God for direction.
2021/08/01 9:51:42 PM GMT+1	33	Male	Married	Physician	Islam	MBBS	Nigeria	Public University	Resident Doctor (in-training)	Internal Medicine	6	Ogun	Public Federal Government owned Health Facility	Urban	Very unsatisfied	Yes	Service to my country;Desire to maintain family ties;To contribute my quota to the country's health system;In anticipation for a better tomorrow
2021/08/01 9:52:21 PM GMT+1	38	Female	Married	Physician	Christianity	MBBS	Nigeria	Public University	Resident Doctor (in-training)	Obstetrics & Gynaecology	11	Ebonyi	Public Federal Government owned Health Facility	Urban	Satisfied	Undecided		Uncertainty about Government policies on health;Inadequacy of remuneration;Rising insecurity
2021/08/01 10:07:04 PM GMT+1	36 years	Male	Married	Non health worker	Islam	MBBS	Nigeria	Public University	Medical Officer	Radiology	5 years	Ogun	Public Federal Government owned Health Facility	Urban	Satisfied	Undecided		Uncertainty about Government policies on health;Inadequacy of funding of the health sector;Inadequacy of remuneration;Lack of diagnostic equipments;Rising insecurity;Lack of social amenities;Uncertainty of job security
2021/08/01 10:14:14 PM GMT+1	31	Male	Single		Christianity	MBBS	Nigeria	Public University	Medical Officer	Anaesthesia/Intensive Care	3 years	Delta	Public Federal Government owned Health Facility	Urban	Unsatisfied	No			United States of America	In the next 2 years	Poor remuneration;Irregular pay;Delayed pay;Having to work extra hours without commensurate pay;To augment monthly income;Lack of diagnostic facilities;Due to rising insecurity;Lack of social amenities;To pursue international residency training;To gain international experience;Lack of insurance against work related risk	Indefinitely	Very unlikely
2021/08/01 10:15:05 PM GMT+1	39 years	Male	Married	Physician	Christianity	MBBS	Nigeria	Public University	Medical Officer	General practice	11 years	Benue	Private Health Facility	Urban	Very satisfied	Yes	Contentment. A Different outlook.
2021/08/01 10:15:07 PM GMT+1	34	Female	Single		Christianity	Registrar	Nigeria	Private University	Resident Doctor (in-training)	Anaesthesia/Intensive Care	5year	Osun	Public Federal Government owned Health Facility	Semi-urban	Very unsatisfied	No			Australia;Grenada;United Kingdom	As soon as I get employment abroad;As soon as the opportunity comes my way;As soon as I finish up residency training	Poor remuneration;Irregular pay;Delayed pay;Having to work extra hours without commensurate pay;To augment monthly income;Lack of diagnostic facilities;Due to rising insecurity;Lack of social amenities;Lack of space to do specialist/residency training;To acquire further training/skills	Indefinitely	Very unlikely
2021/08/01 10:15:45 PM GMT+1	30	Female	Single		Christianity	MBBS	Nigeria	Public University	Resident Doctor (in-training)	Ophthalmology	4 years	Ebonyi	Public Federal Government owned Health Facility	Semi-urban	Unsatisfied	No			United Kingdom	As soon as I get employment abroad	Poor remuneration;Having to work extra hours without commensurate pay;Lack of diagnostic facilities;Due to rising insecurity;To pursue international residency training;To acquire further training/skills;To gain international experience;Lack of insurance against work related risk	Indefinitely	Unlikely
2021/08/01 10:32:42 PM GMT+1	35	Male	Single		Christianity	MBBS	Nigeria	Private University	Resident Doctor (in-training)	Surgery	6	Enugu	Public Federal Government owned Health Facility	Semi-urban	Unsatisfied	Undecided		Uncertainty about Government policies on health;Inadequacy of funding of the health sector;Inadequacy of remuneration;Lack of diagnostic equipments;Rising insecurity;Lack of social amenities
2021/08/01 10:42:09 PM GMT+1	46	Male	Married	Non health worker	Christianity	MBBS	Nigeria	Public University	Medical Officer	General practice	16years	Oyo	Private Health Facility	Urban	Unsatisfied	Yes	I feel age is no longer on my side to travel outside for professional practice
2021/08/01 10:57:06 PM GMT+1	45	Male	Married	Non health worker	Christianity	Member (WACP/WACS/NPMCN)	Nigeria	Public University	Medical Officer	Family Medicine	18	Ogun	Public Federal Government owned Health Facility	Semi-urban	Very unsatisfied	No			Australia;Canada;Ireland;United Kingdom	As soon as the opportunity comes my way	Poor remuneration;Irregular pay;Having to work extra hours without commensurate pay;To augment monthly income;Due to rising insecurity;Lack of social amenities;Lack of job security;Lack of insurance against work related risk	Indefinitely	Very unlikely
2021/08/01 10:57:30 PM GMT+1	37	Female	Single		Christianity	MPH/MSc	Nigeria	Public University	Medical Officer	Community/Public Health	11	Nasarawa	Public Federal Government owned Health Facility	Rural	Very unsatisfied	No			United Kingdom	I have relocated already	Poor remuneration;Irregular pay;Delayed pay;Having to work extra hours without commensurate pay;Due to rising insecurity;To pursue international residency training;To gain international experience;Lack of insurance against work related risk	Indefinitely	Very unlikely
2021/08/01 10:58:53 PM GMT+1	37	Female	Married	Physician	Christianity	Member (WACP/WACS/NPMCN)	Nigeria	Public University	Resident Doctor (in-training)	Obstetrics & Gynaecology	10	Edo	Public Federal Government owned Health Facility	Urban	Unsatisfied	Undecided		Inadequacy of funding of the health sector;Lack of diagnostic equipments;Rising insecurity;Uncertainty of job security	Canada;Saudi Arabia	In the next 2 years	Poor remuneration;Having to work extra hours without commensurate pay;Lack of diagnostic facilities;Lack of job security;To acquire further training/skills;To gain international experience;Lack of insurance against work related risk	Indefinitely	Unlikely
2021/08/01 11:01:35 PM GMT+1	32	Male	Married	Non health worker	Christianity	MBBS	Nigeria	Public University	Medical Officer	Community/Public Health	3	Akwa Ibom	Private Health Facility	Semi-urban	Very unsatisfied	No		Uncertainty about Government policies on health;Inadequacy of funding of the health sector;Inadequacy of remuneration;Lack of diagnostic equipments;Rising insecurity;Lack of social amenities;Uncertainty of job security	Australia;Canada;Ireland;United Kingdom;United States of America	As soon as I get employment abroad;As soon as the opportunity comes my way	Poor remuneration;Irregular pay;Delayed pay;Having to work extra hours without commensurate pay;To augment monthly income;Lack of diagnostic facilities;Due to rising insecurity;Lack of social amenities;Lack of space to do specialist/residency training;Lack of job security;Lack of insurance against work related risk	Indefinitely	Very unlikely
2021/08/01 11:07:35 PM GMT+1	30	Female	Married	Physician	Islam	MBBS	Nigeria	Public University	Medical Officer	Radiology	5	Ogun	Public Federal Government owned Health Facility	Urban	Satisfied	Undecided		Uncertainty about Government policies on health;Inadequacy of funding of the health sector;Inadequacy of remuneration;Lack of diagnostic equipments;Rising insecurity;Lack of social amenities
2021/08/01 11:48:53 PM GMT+1	33years	Female	Married	Non physician health worker	Christianity	Fellow (WACP/WACS/NPMCN)	Nigeria	Public University	Fellow (post training)	Family Medicine	11years	Ogun	Faith-based Health Facility	Urban	Unsatisfied	No			United Kingdom	As soon as I get employment abroad	Poor remuneration;Having to work extra hours without commensurate pay;Lack of social amenities;Lack of job security;To acquire further training/skills;To gain international experience;Lack of insurance against work related risk	Indefinitely	Likely
2021/08/01 11:54:22 PM GMT+1	34	Female	Married	Physician	Islam	MBBS	Nigeria	Public University	Medical Officer	General practice	5 years	Oyo	Public Federal Government owned Health Facility	Urban	Unsatisfied	No			United Kingdom	In the next 2 years	Poor remuneration;Irregular pay;Delayed pay;Lack of social amenities;To gain international experience	Indefinitely	Very unlikely
2021/08/02 12:57:31 AM GMT+1	31	Male	Single		Islam	MBBS	Nigeria	Public University	House Officer	Obstetrics & Gynaecology	2	Kano	Public State Government owned Health Facility	Urban	Unsatisfied	No			Canada;Saudi Arabia;United States of America	As soon as the opportunity comes my way	Poor remuneration	6 - 10 years	Likely
2021/08/02 2:03:21 AM GMT+1	27	Female	Single	Non health worker	Christianity	MBBS	Nigeria	Private University	House Officer	Paediatrics	5	Ogun	Faith-based Health Facility	Urban	Unsatisfied	Undecided		Uncertainty about Government policies on health;Inadequacy of funding of the health sector;Inadequacy of remuneration;Lack of diagnostic equipments;Rising insecurity;Lack of social amenities
2021/08/02 3:07:15 AM GMT+1	53	Female	Married	Non health worker	Christianity	Fellow (WACP/WACS/NPMCN)	Nigeria	Public University	Fellow (post training)	Community/Public Health	30 years	FCT Abuja	Public Federal Government owned Health Facility	Urban	Very unsatisfied	Undecided		Uncertainty about Government policies on health;Inadequacy of remuneration;Rising insecurity	Canada;United States of America
2021/08/02 3:10:19 AM GMT+1	40	Female	Married	Non health worker	Christianity	Member (WACP/WACS/NPMCN)	Nigeria	Public University	Resident Doctor (in-training)	Ophthalmology	8	Ebonyi	Public Federal Government owned Health Facility	Urban	Unsatisfied	Undecided		Uncertainty about Government policies on health;Inadequacy of funding of the health sector;Inadequacy of remuneration;Lack of diagnostic equipments;Rising insecurity;Lack of social amenities;Uncertainty of job security	United Kingdom
2021/08/02 3:18:39 AM GMT+1	41	Female	Married	Non health worker	Christianity	MPH/MSc	Nigeria	Public University	Medical Officer	Community/Public Health	16	Rivers	Private Health Facility	Semi-urban	Satisfied	Yes	Desire to maintain family ties
2021/08/02 3:28:57 AM GMT+1	39	Male	Married	Physician	Islam	Fellow (WACP/WACS/NPMCN)	Nigeria	Public University	Fellow (post training)	Paediatrics	15	Bauchi	Public Federal Government owned Health Facility	Urban	Very unsatisfied	No			United Kingdom	As soon as the opportunity comes my way	Poor remuneration;Irregular pay;Lack of diagnostic facilities;Due to rising insecurity;Lack of social amenities;To gain international experience	Indefinitely	Unlikely
2021/08/02 6:00:53 AM GMT+1	35	Male	Married	Non health worker	Christianity	Member (WACP/WACS/NPMCN)	Nigeria	Private University	Resident Doctor (in-training)	Obstetrics & Gynaecology	6 years	Plateau	Public Federal Government owned Health Facility	Semi-urban	Unsatisfied	Yes	Service to my country;To contribute my quota to the country's health system;In anticipation for a better tomorrow
2021/08/02 6:01:25 AM GMT+1	28	Male	Single		Islam	MBBS	Nigeria	Public University	Medical Officer	Emergency Medicine	2 years	Jigawa	Public State Government owned Health Facility	Rural	Very unsatisfied	No			Australia;United Kingdom;Seychelles	As soon as I get employment abroad;As soon as the opportunity comes my way	Poor remuneration;Having to work extra hours without commensurate pay;Lack of diagnostic facilities;Due to rising insecurity;Lack of social amenities;Lack of insurance against work related risk	Indefinitely	Unlikely
2021/08/02 6:16:50 AM GMT+1	33	Female	Married	Physician	Christianity	Member (WACP/WACS/NPMCN)	Nigeria	Public University	Resident Doctor (in-training)	Paediatrics	10	Akwa Ibom	Public Federal Government owned Health Facility	Semi-urban	Very unsatisfied	Undecided		Uncertainty about Government policies on health;Inadequacy of funding of the health sector;Inadequacy of remuneration;Lack of diagnostic equipments;Rising insecurity;Uncertainty of job security
2021/08/02 7:03:16 AM GMT+1	28	Male	Single		Christianity	MBBS	Nigeria	Public University	Medical Officer	Radiology	2	Delta	Public Federal Government owned Health Facility	Rural	Unsatisfied	Yes	In anticipation for a better tomorrow
2021/08/02 7:34:19 AM GMT+1	41	Male	Married	Non physician health worker	Islam	MBBS	Nigeria	Public University	Medical Officer	Anaesthesia/Intensive Care	5years	Yobe	Public Federal Government owned Health Facility	Rural	Unsatisfied	Undecided		Uncertainty about Government policies on health;Inadequacy of funding of the health sector;Inadequacy of remuneration;Lack of diagnostic equipments;Rising insecurity;Lack of social amenities;Uncertainty of job security	Saudi Arabia	As soon as the opportunity comes my way	Poor remuneration;Irregular pay;Having to work extra hours without commensurate pay;To augment monthly income;Lack of job security	Undecided	Likely
2021/08/02 7:47:57 AM GMT+1	39	Male	Married	Physician	Christianity	MPH/MSc	Nigeria	Public University	Medical Officer	Community/Public Health	10	Benue	Non Governmental Organization	Urban	Very unsatisfied	No			Australia;Canada;United Arab Emirate (UAE);United States of America	As soon as I get employment abroad;As soon as the opportunity comes my way	Poor remuneration;Irregular pay;Delayed pay;Having to work extra hours without commensurate pay;Due to rising insecurity;Lack of social amenities;Lack of job security;To acquire further training/skills;Lack of insurance against work related risk	More than 10 years	Unlikely
2021/08/02 8:05:21 AM GMT+1	41years	Male	Married	Non physician health worker	Christianity	MBBS	Nigeria	Public University	Medical Officer	Obstetrics & Gynaecology	8yrs	Enugu	Private Health Facility	Urban	Satisfied	Yes	Service to my country;Desire to maintain family ties;To contribute my quota to the country's health system;In anticipation for a better tomorrow
2021/08/02 8:14:42 AM GMT+1	32	Male	Married	Physician	Christianity	MBBS	Nigeria	Public University	Medical Officer	Surgery	6 Years plus	Lagos	Private Health Facility	Urban	Unsatisfied	No			United Kingdom;United States of America	3 days	Poor remuneration;Irregular pay;Having to work extra hours without commensurate pay;Lack of diagnostic facilities;Due to rising insecurity;Lack of job security;Lack of insurance against work related risk	Indefinitely	Unlikely
2021/08/02 8:15:15 AM GMT+1	32	Male	Married	Physician	Islam	MBBS	Nigeria	Public University	Medical Officer	Internal Medicine	5	Yobe	Public Federal Government owned Health Facility	Rural	Unsatisfied	No		Uncertainty about Government policies on health;Inadequacy of funding of the health sector;Rising insecurity;Uncertainty of job security	United Kingdom	As soon as I get employment abroad	Irregular pay;To augment monthly income;Lack of job security;Lack of insurance against work related risk	Indefinitely	Unlikely
2021/08/02 8:24:46 AM GMT+1	44	Male	Married	Non physician health worker	Christianity	MBBS	Nigeria	Public University	Resident Doctor (in-training)	Obstetrics & Gynaecology	11	Ebonyi	Public Federal Government owned Health Facility	Urban	Very unsatisfied	No			Australia;Canada;Saudi Arabia;United Arab Emirate (UAE);United Kingdom	As soon as I finish up residency training	Poor remuneration;To augment monthly income;Lack of diagnostic facilities;Due to rising insecurity;Lack of job security;To acquire further training/skills;Lack of insurance against work related risk	Undecided	Likely
2021/08/02 8:31:26 AM GMT+1	44	Female	Married	Physician	Christianity	Fellow (WACP/WACS/NPMCN)	Nigeria	Public University	Fellow (post training)	Family Medicine	6	Ebonyi	Public Federal Government owned Health Facility	Urban	Unsatisfied	Yes	Desire to maintain family ties;In anticipation for a better tomorrow
2021/08/02 9:26:51 AM GMT+1	33	Male	Married	Non health worker	Islam	MBBS	Nigeria	Public University	Medical Officer	Laboratory Medicine	6	Ogun	Public Federal Government owned Health Facility	Urban	Unsatisfied	No			Saudi Arabia;United Arab Emirate (UAE);United Kingdom	As soon as I get employment abroad;As soon as the opportunity comes my way	Poor remuneration;Lack of diagnostic facilities	Undecided	Unlikely
2021/08/02 9:28:53 AM GMT+1	54	Male	Married	Non health worker	Islam	MPH/MSc	Nigeria	Public University	Medical Officer	Community/Public Health	26	Ekiti	Public Local Government owned Health Facility	Urban	Unsatisfied	No			Australia;United Kingdom;United States of America	As soon as the opportunity comes my way	Poor remuneration;Irregular pay;Delayed pay;Due to rising insecurity;Lack of social amenities;Lack of job security	Indefinitely	Unlikely
2021/08/02 9:47:15 AM GMT+1	28 years	Male	Single		Christianity	MBBS	Nigeria	Public University	Medical Officer	Internal Medicine	2 years	Cross River	Private Health Facility	Urban	Unsatisfied	No			Saudi Arabia;United Kingdom	As soon as I get employment abroad	Poor remuneration;Having to work extra hours without commensurate pay;To augment monthly income;Lack of diagnostic facilities;Lack of social amenities;Lack of space to do specialist/residency training;Lack of job security;To pursue international residency training;To acquire further training/skills;To gain international experience;Lack of insurance against work related risk;Poor salary structure	Indefinitely	Unlikely
2021/08/02 10:32:11 AM GMT+1	35	Male	Married	Non physician health worker	Christianity	MBBS	Nigeria	Public University	Medical Officer	Ophthalmology	4years	Anambra	Faith-based Health Facility	Rural	Very unsatisfied	No			Australia;Canada;United Kingdom;United States of America	As soon as I get employment abroad	Poor remuneration;Irregular pay;Delayed pay;Having to work extra hours without commensurate pay;Lack of diagnostic facilities;Due to rising insecurity;Lack of social amenities;Lack of space to do specialist/residency training;Lack of job security;Lack of insurance against work related risk	Indefinitely	Very unlikely
2021/08/02 10:46:48 AM GMT+1	28	Male	Single		Islam	MBBS	India	Private University	Medical Officer	Surgery	3	Yobe	Public State Government owned Health Facility	Rural	Very unsatisfied	No			India	In the next 2 years	Poor remuneration;Irregular pay;Delayed pay;Having to work extra hours without commensurate pay;Lack of diagnostic facilities;Lack of social amenities;Lack of space to do specialist/residency training;Lack of job security;To pursue international residency training;To acquire further training/skills;Lack of insurance against work related risk	More than 10 years	Very unlikely
2021/08/02 12:12:52 PM GMT+1	33	Female	Married	Physician	Christianity	MBBS	Nigeria	Public University	Resident Doctor (in-training)	Family Medicine	3	Ogun	Public Federal Government owned Health Facility	Urban	Unsatisfied	Undecided		Uncertainty about Government policies on health;Inadequacy of funding of the health sector;Inadequacy of remuneration;Lack of diagnostic equipments;Rising insecurity;Lack of social amenities
2021/08/02 12:36:14 PM GMT+1	40	Male	Married	Non physician health worker	Christianity	Member (WACP/WACS/NPMCN)	Nigeria	Public University	Resident Doctor (in-training)	Family Medicine	8	Ebonyi	Public Federal Government owned Health Facility	Urban	Very unsatisfied	Undecided		Uncertainty about Government policies on health;Inadequacy of funding of the health sector;Inadequacy of remuneration;Lack of diagnostic equipments;Rising insecurity;Lack of social amenities;Uncertainty of job security
2021/08/02 1:15:31 PM GMT+1	34	Female	Married	Non health worker	Christianity	Member (WACP/WACS/NPMCN)	Nigeria	Public University	Resident Doctor (in-training)	Family Medicine	10	Plateau	Faith-based Health Facility	Urban	Unsatisfied	Undecided		Uncertainty about Government policies on health;Inadequacy of remuneration;Lack of diagnostic equipments;Rising insecurity;Lack of social amenities
2021/08/02 2:43:33 PM GMT+1	45	Male	Married	Non physician health worker	Christianity	Fellow (WACP/WACS/NPMCN)	Nigeria	Public University	Fellow (post training)	Family Medicine	18	Ogun	Faith-based Health Facility	Urban	Satisfied	Yes	Service to my country;Desire to maintain family ties;To contribute my quota to the country's health system;In anticipation for a better tomorrow
2021/08/02 3:02:25 PM GMT+1	41	Male	Single		Christianity	MBBS	Nigeria	Public University	Medical Officer	Internal Medicine	4yrs	Ebonyi	Private Health Facility	Semi-urban	Unsatisfied	Undecided		Inadequacy of remuneration;Lack of diagnostic equipments;Rising insecurity
2021/08/02 3:45:22 PM GMT+1	26	Male	Single		Christianity	MBBS	Nigeria	Private University	Medical Officer	Surgery	3	Ogun	Public Federal Government owned Health Facility	Semi-urban	Satisfied	No			United Kingdom	In few months time	Poor remuneration;To pursue international residency training;To acquire further training/skills;To gain international experience	Undecided	Unlikely
2021/08/02 4:01:00 PM GMT+1	43	Female	Married	Non physician health worker	Christianity	BDS	Nigeria	Public University	Resident Doctor (in-training)	Dentistry	12	Ebonyi	Public Federal Government owned Health Facility	Semi-urban	Unsatisfied	Yes	Desire to maintain family ties;I feel it is too late for me to travel outside for professional practice;I feel age is no longer on my side to travel outside for professional practice
2021/08/02 4:42:48 PM GMT+1	40	Male	Married	Non health worker	Christianity	Member (WACP/WACS/NPMCN)	Nigeria	Public University	Resident Doctor (in-training)	Surgery	10	Ebonyi	Public Federal Government owned Health Facility	Urban	Unsatisfied	No			Australia	As soon as the opportunity comes my way	Poor remuneration;Due to rising insecurity;Lack of social amenities	Indefinitely	Unlikely
2021/08/02 4:55:55 PM GMT+1	37	Female	Married	Non physician health worker	Christianity	Fellow (WACP/WACS/NPMCN)	Nigeria	Public University	Fellow (post training)	Internal Medicine	12	Edo	Public Federal Government owned Health Facility	Semi-urban	Unsatisfied	Undecided	I may not be able to practice my specialty abroad	Uncertainty about Government policies on health;Inadequacy of funding of the health sector;Inadequacy of remuneration;Lack of diagnostic equipments;Rising insecurity;Lack of social amenities
2021/08/02 5:17:44 PM GMT+1	29	Female	Married	Non physician health worker	Islam	MBBS	Nigeria	Public University	Medical Officer	Anaesthesia/Intensive Care	4	Kaduna	Public State Government owned Health Facility	Semi-urban	Very unsatisfied	No			Canada;Qatar;Saudi Arabia;Singapore;United Kingdom	As soon as I get employment abroad	Poor remuneration;Irregular pay;Delayed pay;Having to work extra hours without commensurate pay;Lack of diagnostic facilities;Due to rising insecurity;Lack of social amenities;Lack of job security;To pursue international residency training;To acquire further training/skills;To gain international experience;Lack of insurance against work related risk	Undecided	Likely
2021/08/02 6:00:02 PM GMT+1	44	Male	Married	Physician	Christianity	Member (WACP/WACS/NPMCN)	Nigeria	Public University	Resident Doctor (in-training)	Internal Medicine	9	Ebonyi	Public Federal Government owned Health Facility	Urban	Very unsatisfied	No			Kuwait	As soon as I finish up residency training	Poor remuneration;Having to work extra hours without commensurate pay;Lack of diagnostic facilities;Due to rising insecurity;Lack of social amenities;Lack of job security;Lack of insurance against work related risk	More than 10 years	Very unlikely
2021/08/02 6:06:42 PM GMT+1	38	Male	Married	Non physician health worker	Christianity	MBBS	Nigeria	Public University	Resident Doctor (in-training)	Family Medicine	11	Ogun	Private Health Facility	Semi-urban	Unsatisfied	Undecided		Uncertainty about Government policies on health;Inadequacy of remuneration;Lack of diagnostic equipments;Rising insecurity;Lack of social amenities
2021/08/02 7:04:07 PM GMT+1	48	Male	Married	Physician	Christianity	Member (WACP/WACS/NPMCN)	Nigeria	Public University	Resident Doctor (in-training)	Family Medicine	17 yrs	Ebonyi	Public Federal Government owned Health Facility	Urban	Unsatisfied	Yes	Service to my country;Desire to maintain family ties;In anticipation for a better tomorrow
2021/08/02 7:17:14 PM GMT+1	38	Male	Married	Non physician health worker	Christianity	MBBS	Nigeria	Public University	Resident Doctor (in-training)	Family Medicine	ELEVEN (11) YEARS	Ebonyi	Public Federal Government owned Health Facility	Urban	Unsatisfied	Undecided		Uncertainty about Government policies on health;Inadequacy of funding of the health sector;Inadequacy of remuneration;Lack of diagnostic equipments;Rising insecurity
2021/08/02 7:32:44 PM GMT+1	45yrs	Male	Married	Non physician health worker	Islam	Member (WACP/WACS/NPMCN)	Nigeria	Public University	Resident Doctor (in-training)	Internal Medicine	16yrs	Kano	Public Federal Government owned Health Facility	Urban	Unsatisfied	No			Canada;India;Saudi Arabia;United Arab Emirate (UAE)	As soon as I finish up residency training	Poor remuneration;Having to work extra hours without commensurate pay;Lack of diagnostic facilities;Due to rising insecurity;Lack of social amenities;To acquire further training/skills;To gain international experience;Lack of insurance against work related risk	Indefinitely	Very unlikely
2021/08/02 9:31:42 PM GMT+1	45	Male	Married	Non physician health worker	Christianity	MBBS	Nigeria	Public University	Medical Officer	General practice	15	Kebbi	Public State Government owned Health Facility	Rural	Satisfied	Yes	To contribute my quota to the country's health system
2021/08/03 3:49:24 AM GMT+1	44	Male	Married	Non physician health worker	Christianity	Fellow (WACP/WACS/NPMCN)	Nigeria	Public University	Fellow (post training)	Laboratory Medicine	14 years	Ebonyi	Public Federal Government owned Health Facility	Semi-urban	Unsatisfied	Undecided		Uncertainty about Government policies on health;Inadequacy of funding of the health sector;Inadequacy of remuneration;Lack of diagnostic equipments;Rising insecurity;Lack of social amenities;Uncertainty of job security
2021/08/03 6:02:36 AM GMT+1	46	Male	Married	Non physician health worker	Christianity	Fellow (WACP/WACS/NPMCN)	Nigeria	Public University	Fellow (post training)	Laboratory Medicine	14 years	Kogi	Public Federal Government owned Health Facility	Urban	Satisfied	Undecided		Uncertainty about Government policies on health;Inadequacy of funding of the health sector;Inadequacy of remuneration;Lack of diagnostic equipments;Rising insecurity;Lack of social amenities
2021/08/03 6:12:52 AM GMT+1	48	Male	Married	Non physician health worker	Islam	MBBS	Nigeria	Public University	Medical Officer	Family Medicine	19	Kogi	Public State Government owned Health Facility	Semi-urban	Unsatisfied	Yes	Service to my country;To contribute my quota to the country's health system
2021/08/03 6:20:42 AM GMT+1	58years	Male	Married	Non health worker	Christianity	MPH/MSc	Nigeria	Public University	Medical Officer	Community/Public Health	31years	Kogi	Public State Government owned Health Facility	Semi-urban	Satisfied	Yes	Service to my country;Desire to maintain family ties;In anticipation for a better tomorrow;I feel it is too late for me to travel outside for professional practice;I feel age is no longer on my side to travel outside for professional practice
2021/08/03 6:45:04 AM GMT+1	26	Female	Single		Christianity	MBBS	Nigeria	Public University	Medical Officer	Psychiatry	4	Kogi	Public Federal Government owned Health Facility	Rural	Very unsatisfied	No			Australia;Canada;United Kingdom;United States of America	As soon as the opportunity comes my way;In the next 2 years	Poor remuneration;Irregular pay;Delayed pay;Having to work extra hours without commensurate pay;Due to rising insecurity;Lack of space to do specialist/residency training;Lack of job security;To pursue international residency training;To gain international experience	More than 10 years	Likely
2021/08/03 6:53:14 AM GMT+1	45	Male	Married	Non physician health worker	Christianity	Fellow (WACP/WACS/NPMCN)	Nigeria	Public University	Fellow (post training)	Community/Public Health	18	Kogi	Public State Government owned Health Facility	Semi-urban	Unsatisfied	Yes	Service to my country;Desire to maintain family ties;To contribute my quota to the country's health system
2021/08/03 7:06:34 AM GMT+1	33	Male	Married	Non health worker	Christianity	MPH/MSc	Nigeria	Public University	Resident Doctor (in-training)	Community/Public Health	Six	Ondo	Public State Government owned Health Facility	Urban	Unsatisfied	Undecided		Uncertainty about Government policies on health;Inadequacy of funding of the health sector;Inadequacy of remuneration;Lack of diagnostic equipments;Rising insecurity;Lack of social amenities;Uncertainty of job security
2021/08/03 8:02:58 AM GMT+1	44	Male	Married	Non physician health worker	Christianity	Fellow (WACP/WACS/NPMCN)	Nigeria	Public University	Fellow (post training)	Community/Public Health	14	Enugu	Public Federal Government owned Health Facility	Semi-urban	Very satisfied	Yes	Service to my country;To contribute my quota to the country's health system;In anticipation for a better tomorrow;I feel it is too late for me to travel outside for professional practice
2021/08/03 8:06:12 AM GMT+1	40	Female	Married	Non health worker	Christianity	Member (WACP/WACS/NPMCN)	Nigeria	Public University	Resident Doctor (in-training)	Paediatrics	14	Lagos	Public Federal Government owned Health Facility	Urban	Unsatisfied	Yes	To contribute my quota to the country's health system
2021/08/03 9:06:16 AM GMT+1	31	Male	Single		Christianity	MBBS	Nigeria	Public University	Resident Doctor (in-training)	Family Medicine	6	Ebonyi	Faith-based Health Facility	Semi-urban	Very unsatisfied	No		Uncertainty about Government policies on health;Inadequacy of funding of the health sector;Inadequacy of remuneration;Lack of diagnostic equipments;Rising insecurity;Lack of social amenities;Uncertainty of job security;So much more	Australia;Canada;Germany;Nertherland;Saudi Arabia;United Arab Emirate (UAE);United Kingdom;United States of America	As soon as I get employment abroad	Poor remuneration;Irregular pay;Delayed pay;Having to work extra hours without commensurate pay;To augment monthly income;Lack of diagnostic facilities;Due to rising insecurity;Lack of social amenities;Lack of space to do specialist/residency training;Lack of job security;To pursue international residency training;To acquire further training/skills;To gain international experience;Lack of insuran…	Indefinitely	Likely
2021/08/03 9:21:59 AM GMT+1	37yrs	Male	Married	Non physician health worker	Christianity	MBBS	Nigeria	Public University	Resident Doctor (in-training)	Orthopaedics	6yrs	Plateau	Public Federal Government owned Health Facility	Urban	Very unsatisfied	Undecided		Uncertainty about Government policies on health;Inadequacy of funding of the health sector;Inadequacy of remuneration;Lack of diagnostic equipments;Rising insecurity;Lack of social amenities;Uncertainty of job security
2021/08/03 9:27:39 AM GMT+1	29	Male	Single		Christianity	MBBS	Nigeria	Public University	Medical Officer	Emergency Medicine	3	Delta	Private Health Facility	Urban	Very unsatisfied	No			United States of America	As soon as the opportunity comes my way	Poor remuneration;Irregular pay;Delayed pay;Having to work extra hours without commensurate pay;Lack of diagnostic facilities;Due to rising insecurity;Lack of social amenities;Lack of job security;To acquire further training/skills;To gain international experience	More than 10 years	Likely
2021/08/03 9:34:32 AM GMT+1	30	Female	Single		Christianity	MBBS	Oman	Private University	Medical Officer	Internal Medicine	3 years	Kogi	Public Federal Government owned Health Facility	Semi-urban	Unsatisfied	Undecided		Uncertainty about Government policies on health;Inadequacy of funding of the health sector;Inadequacy of remuneration;Lack of diagnostic equipments;Rising insecurity;Lack of social amenities;Uncertainty of job security					Likely
2021/08/03 9:47:12 AM GMT+1	43	Male	Married	Non health worker	Christianity	PhD	Nigeria	Public University	Medical Officer	Obstetrics & Gynaecology	8	Rivers	Public State Government owned Health Facility	Urban	Unsatisfied	Yes	Desire to maintain family ties;To contribute my quota to the country's health system
2021/08/03 10:36:27 AM GMT+1	43	Male	Married	Non physician health worker	Christianity	Member (WACP/WACS/NPMCN)	Nigeria	Public University	Resident Doctor (in-training)	Paediatrics	16yrs	Ekiti	Public State Government owned Health Facility	Urban	Very unsatisfied	No			Australia;Belgium;Canada;India;Saudi Arabia;United Kingdom;United States of America		Poor remuneration;Irregular pay;Delayed pay;Having to work extra hours without commensurate pay;To augment monthly income;Lack of diagnostic facilities;Due to rising insecurity;Lack of social amenities	0 - 5 years	Very unlikely
2021/08/03 10:37:52 AM GMT+1	26	Female	Single		Christianity	MBBS	China	Public University	Resident Doctor (in-training)	Obstetrics & Gynaecology	3 years	Adamawa	Public Federal Government owned Health Facility	Urban	Unsatisfied	No			Australia;Canada;United Kingdom;United States of America	As soon as I get employment abroad;As soon as the opportunity comes my way;In few months time;In the next 2 years	Poor remuneration;Irregular pay;Delayed pay;Having to work extra hours without commensurate pay;Lack of diagnostic facilities;Due to rising insecurity;Lack of social amenities;Lack of job security;To pursue international residency training;To acquire further training/skills;To gain international experience;Lack of insurance against work related risk	Undecided	Likely
2021/08/03 10:40:58 AM GMT+1	35	Female	Married	Non health worker	Christianity	MBBS	Nigeria	Public University	Resident Doctor (in-training)	Internal Medicine	8	Ekiti	Public State Government owned Health Facility	Urban	Unsatisfied	Undecided	In anticipation for a better tomorrow	Uncertainty about Government policies on health;Inadequacy of funding of the health sector;Inadequacy of remuneration;Lack of diagnostic equipments;Rising insecurity;Lack of social amenities;Uncertainty of job security
2021/08/03 10:44:12 AM GMT+1	30yrs	Male	Married	Non physician health worker	Islam	Member (WACP/WACS/NPMCN)	Nigeria	Public University	Resident Doctor (in-training)	Laboratory Medicine	3yrs	Kaduna	Public State Government owned Health Facility	Urban	Unsatisfied	No			Saudi Arabia	As soon as the opportunity comes my way	Poor remuneration;Irregular pay;Due to rising insecurity;To pursue international residency training	More than 10 years	Likely
2021/08/03 11:13:32 AM GMT+1	29	Female	Married	Non health worker	Islam	MBBS	Nigeria	Public University	Medical Officer	Ophthalmology	3	Kaduna	Public Federal Government owned Health Facility	Urban	Unsatisfied	Undecided		Uncertainty about Government policies on health;Inadequacy of funding of the health sector;Lack of diagnostic equipments;Rising insecurity;Uncertainty of job security
2021/08/03 11:16:58 AM GMT+1	35	Male	Married	Physician	Christianity	Member (WACP/WACS/NPMCN)	Nigeria	Public University	Resident Doctor (in-training)	Internal Medicine	11	Akwa Ibom	Public Federal Government owned Health Facility	Urban	Very unsatisfied	No			United States of America	As soon as I get employment abroad	Poor remuneration;Irregular pay;Delayed pay;Having to work extra hours without commensurate pay;Lack of diagnostic facilities;Due to rising insecurity;Lack of social amenities;Lack of job security	Indefinitely	Likely
2021/08/03 11:24:32 AM GMT+1	40	Male	Married	Non health worker	Islam	MPH/MSc	Nigeria	Public University	Medical Officer	Obstetrics & Gynaecology	17 years	Kaduna	Public State Government owned Health Facility	Semi-urban	Satisfied	Yes	Service to my country;Desire to maintain family ties;To contribute my quota to the country's health system
2021/08/03 11:39:44 AM GMT+1	27	Female	Married	Non physician health worker	Christianity	MBBS	Nigeria	Public University	Medical Officer	Community/Public Health	2	Abia	Public Federal Government owned Health Facility	Semi-urban	Very unsatisfied	No			Canada	As soon as the opportunity comes my way	Poor remuneration;Irregular pay;Delayed pay;Having to work extra hours without commensurate pay;Lack of diagnostic facilities;Due to rising insecurity;Lack of social amenities;To pursue international residency training;To acquire further training/skills;To gain international experience	Indefinitely	Very unlikely
2021/08/03 11:40:08 AM GMT+1	50yrs	Male	Married	Non health worker	Christianity	Fellow (WACP/WACS/NPMCN)	Nigeria	Public University	Fellow (post training)	Obstetrics & Gynaecology	18yrs	Kogi	Public Federal Government owned Health Facility	Semi-urban	Unsatisfied	Undecided		Uncertainty about Government policies on health;Inadequacy of funding of the health sector;Inadequacy of remuneration;Lack of diagnostic equipments;Rising insecurity;Lack of social amenities;Uncertainty of job security;Corruption which is rampant
2021/08/03 11:49:16 AM GMT+1	29	Male	Single		Christianity	MBBS	Nigeria	Public University	Medical Officer	Internal Medicine	2	Ogun	Public Federal Government owned Health Facility	Urban	Very unsatisfied	No			Australia;Canada;United Kingdom;United States of America	As soon as I get employment abroad	Poor remuneration;Irregular pay;Delayed pay;Having to work extra hours without commensurate pay;Lack of diagnostic facilities;Due to rising insecurity;Lack of social amenities;Lack of job security;To pursue international residency training;To acquire further training/skills;To gain international experience;Lack of insurance against work related risk	Indefinitely	Very unlikely
2021/08/03 11:50:28 AM GMT+1	29	Female	Single		Christianity	MBBS	Nigeria	Private University	Medical Officer	Orthopaedics	5years	Ogun	Public Federal Government owned Health Facility	Semi-urban	Unsatisfied	No			United Kingdom;United States of America	As soon as I get employment abroad	Poor remuneration;Lack of diagnostic facilities;Due to rising insecurity;Lack of social amenities;To gain international experience	Indefinitely	Unlikely
2021/08/03 11:56:27 AM GMT+1	41	Female	Married	Physician	Christianity	Fellow (WACP/WACS/NPMCN)	Nigeria	Public University	Fellow (post training)	Community/Public Health	17	Ebonyi	Public Federal Government owned Health Facility	Urban	Unsatisfied	Undecided		Uncertainty about Government policies on health;Inadequacy of funding of the health sector;Inadequacy of remuneration;Lack of diagnostic equipments;Rising insecurity
2021/08/03 12:03:26 PM GMT+1	42	Male	Married	Non health worker	Christianity	MBBS	Nigeria	Public University	Medical Officer	Psychiatry	10	Kaduna	Public State Government owned Health Facility	Urban	Unsatisfied	Undecided	I feel age is no longer on my side to travel outside for professional practice	Uncertainty about Government policies on health;Inadequacy of funding of the health sector;Inadequacy of remuneration;Lack of diagnostic equipments;Rising insecurity;Lack of social amenities;Uncertainty of job security
2021/08/03 12:10:02 PM GMT+1	34	Male	Married	Non health worker	Christianity	MPH/MSc	Nigeria	Private University	Resident Doctor (in-training)	Orthopaedics	8	Ogun	Public Federal Government owned Health Facility	Semi-urban	Unsatisfied	No			Australia;Canada;United Arab Emirate (UAE);United Kingdom	As soon as I get employment abroad;In few months time	Poor remuneration;Irregular pay;Delayed pay;Having to work extra hours without commensurate pay;To augment monthly income;Lack of diagnostic facilities;Due to rising insecurity;Lack of social amenities;To pursue international residency training;To acquire further training/skills;To gain international experience;Lack of insurance against work related risk	More than 10 years	Very likely
2021/08/03 12:12:10 PM GMT+1	43	Female	Married	Non health worker	Islam	MBBS	Nigeria	Public University	Resident Doctor (in-training)	Ophthalmology	16 years	Ogun	Public Federal Government owned Health Facility	Urban	Very unsatisfied	Yes	To contribute my quota to the country's health system;In anticipation for a better tomorrow
2021/08/03 12:12:37 PM GMT+1	40	Male	Married	Non health worker	Christianity	MBBS	Nigeria	Public University	Resident Doctor (in-training)	Radiology	12	Ogun	Public Federal Government owned Health Facility	Urban	Very unsatisfied	No			Australia;United Kingdom	As soon as I get employment abroad;As soon as the opportunity comes my way;As soon as I finish up residency training	Poor remuneration;Having to work extra hours without commensurate pay;Due to rising insecurity;To acquire further training/skills;Lack of insurance against work related risk	Indefinitely	Very unlikely
2021/08/03 12:20:37 PM GMT+1	34	Male	Married	Non physician health worker	Christianity	MBBS	Nigeria	Private University	Medical Officer	Radiology	8 years	Ogun	Public Federal Government owned Health Facility	Urban	Unsatisfied	No			United Kingdom	As soon as the opportunity comes my way	To augment monthly income;Due to rising insecurity;To pursue international residency training;To gain international experience;Lack of insurance against work related risk	Undecided	Likely
2021/08/03 12:20:51 PM GMT+1	46	Male	Married	Non health worker	Christianity	Fellow (WACP/WACS/NPMCN)	Nigeria	Public University	Fellow (post training)	Obstetrics & Gynaecology	16	Cross River	Public Federal Government owned Health Facility	Urban	Unsatisfied	No			United Kingdom	As soon as the opportunity comes my way	Poor remuneration;Having to work extra hours without commensurate pay;Lack of diagnostic facilities;Due to rising insecurity;Lack of social amenities;Lack of space to do specialist/residency training;Lack of job security;To pursue international residency training;To acquire further training/skills;To gain international experience;Lack of insurance against work related risk	More than 10 years	Unlikely
2021/08/03 12:20:59 PM GMT+1	31	Male	Single		Christianity	Member (WACP/WACS/NPMCN)	Nigeria	Public University	Resident Doctor (in-training)	Community/Public Health	8	Abia	Public Federal Government owned Health Facility	Urban	Satisfied	Yes	Service to my country;Desire to maintain family ties;To contribute my quota to the country's health system;In anticipation for a better tomorrow
2021/08/03 12:20:59 PM GMT+1	29	Male	Single		Islam	MBBS	Nigeria	Public University	Medical Officer	Radiology	4	Kaduna	Public State Government owned Health Facility	Rural	Unsatisfied	Yes	Service to my country;Desire to maintain family ties;To contribute my quota to the country's health system;In anticipation for a better tomorrow
2021/08/03 12:26:21 PM GMT+1	33	Male	Married	Non health worker	Islam	MBBS	Nigeria	Public University	Medical Officer	Radiology	4	Jigawa	Public Federal Government owned Health Facility	Rural	Satisfied	Undecided		Uncertainty about Government policies on health
2021/08/03 12:28:53 PM GMT+1	33	Male	Married	Physician	Islam	MPH/MSc	Nigeria	Public University	Resident Doctor (in-training)	Anaesthesia/Intensive Care	6yrs	Jigawa	Public Federal Government owned Health Facility	Urban	Unsatisfied	No			United Kingdom	As soon as I get employment abroad;As soon as the opportunity comes my way	Poor remuneration;Irregular pay;Having to work extra hours without commensurate pay;To augment monthly income;Lack of diagnostic facilities;Due to rising insecurity;Lack of job security;To pursue international residency training;To acquire further training/skills	More than 10 years	Likely
2021/08/03 12:29:00 PM GMT+1	37	Male	Married	Non physician health worker	Christianity	Member (WACP/WACS/NPMCN)	Nigeria	Public University	Resident Doctor (in-training)	Paediatrics	10	Ekiti	Public State Government owned Health Facility	Semi-urban	Unsatisfied	No			Canada	As soon as I finish up residency training	Irregular pay	Indefinitely	Very unlikely
2021/08/03 12:29:15 PM GMT+1	38	Female	Married	Non health worker	Christianity	Member (WACP/WACS/NPMCN)	Nigeria	Public University	Resident Doctor (in-training)	Community/Public Health	10	Cross River	Public Federal Government owned Health Facility	Urban	Very unsatisfied	No			Canada;United States of America	In few months time	Poor remuneration;Irregular pay;Having to work extra hours without commensurate pay;To augment monthly income;Due to rising insecurity;Lack of social amenities;Lack of job security;To acquire further training/skills;Lack of insurance against work related risk	Indefinitely	Very unlikely
2021/08/03 12:33:12 PM GMT+1	29	Female	Married	Non health worker	Islam	MBBS	Nigeria	Public University	Medical Officer	Psychiatry	3	Kaduna	Public Federal Government owned Health Facility	Semi-urban	Unsatisfied	Undecided		Uncertainty about Government policies on health;Lack of diagnostic equipments;Rising insecurity
2021/08/03 12:33:40 PM GMT+1	27	Female	Single		Christianity	MBBS	Nigeria	Public University	Medical Officer	Psychiatry	4	FCT Abuja	Public Federal Government owned Health Facility	Urban	Unsatisfied	No			Australia;Canada;Germany;United Kingdom;United States of America	In few months time	Poor remuneration;Irregular pay;Delayed pay;Having to work extra hours without commensurate pay;To augment monthly income;Lack of diagnostic facilities;Due to rising insecurity;Lack of social amenities;Lack of space to do specialist/residency training;Lack of job security;To pursue international residency training;To acquire further training/skills;To gain international experience;Lack of insuran…	Undecided	Unlikely
2021/08/03 12:34:19 PM GMT+1	35	Female	Married	Non health worker	Christianity	Member (WACP/WACS/NPMCN)	Nigeria	Public University	Resident Doctor (in-training)	Community/Public Health	10	Lagos	Public Federal Government owned Health Facility	Urban	Unsatisfied	Undecided		Uncertainty about Government policies on health;Inadequacy of funding of the health sector;Inadequacy of remuneration;Lack of diagnostic equipments;Rising insecurity;Lack of social amenities
2021/08/03 12:36:24 PM GMT+1	37	Male	Married	Non health worker	Islam	Member (WACP/WACS/NPMCN)	Nigeria	Public University	Resident Doctor (in-training)	Anaesthesia/Intensive Care	11	Kano	Public Federal Government owned Health Facility	Urban	Satisfied	Yes	Service to my country;To contribute my quota to the country's health system;In anticipation for a better tomorrow
2021/08/03 12:39:53 PM GMT+1	38	Female	Married	Physician	No affiliation	Member (WACP/WACS/NPMCN)	Nigeria	Public University	Resident Doctor (in-training)	Paediatrics	12	Cross River	Public Federal Government owned Health Facility	Urban	Unsatisfied	Undecided	To contribute my quota to the country's health system;I feel it is too late for me to travel outside for professional practice
2021/08/03 12:42:07 PM GMT+1	32	Male	Married	Non physician health worker	Islam	MBBS	Nigeria	Public University	Resident Doctor (in-training)	Psychiatry	7	Kaduna	Public Federal Government owned Health Facility	Urban	Unsatisfied	No			Qatar;Saudi Arabia;United Arab Emirate (UAE);United Kingdom;United States of America	As soon as I get employment abroad;In the next 2 years	Poor remuneration;Having to work extra hours without commensurate pay;To augment monthly income;Lack of diagnostic facilities;Due to rising insecurity;Lack of social amenities;To gain international experience;Lack of insurance against work related risk	Undecided	Likely
2021/08/03 12:44:05 PM GMT+1	38 years	Female	Married	Non physician health worker	Islam	MPH/MSc	Nigeria	Public University	Resident Doctor (in-training)	Community/Public Health	11 years	Lagos	Public Federal Government owned Health Facility	Urban	Unsatisfied	Yes	Service to my country;Desire to maintain family ties;To contribute my quota to the country's health system;In anticipation for a better tomorrow
2021/08/03 12:44:28 PM GMT+1	27	Male	Single		Islam	MBBS	Nigeria	Public University	Medical Officer	Laboratory Medicine	2 years	Kaduna	Private Health Facility	Semi-urban	Very unsatisfied	Undecided		Uncertainty about Government policies on health;Inadequacy of funding of the health sector;Inadequacy of remuneration;Lack of diagnostic equipments;Rising insecurity;Lack of social amenities;Uncertainty of job security
2021/08/03 12:47:34 PM GMT+1	34	Male	Married	Non health worker	Islam	MPH/MSc	Nigeria	Public University	Medical Officer	Community/Public Health	3	Kaduna	Public Federal Government owned Health Facility	Semi-urban	Very unsatisfied	No			Australia;Nertherland;United Kingdom;United States of America	As soon as I get employment abroad;As soon as the opportunity comes my way;In few months time;In the next 2 years	Poor remuneration;Irregular pay;Delayed pay;Having to work extra hours without commensurate pay;To augment monthly income;Lack of diagnostic facilities;Due to rising insecurity;Lack of social amenities;Lack of space to do specialist/residency training;Lack of job security;To pursue international residency training;To acquire further training/skills;To gain international experience;Lack of insuran…	Indefinitely	Very unlikely
2021/08/03 12:48:34 PM GMT+1	41	Female	Single		Christianity	Fellow (WACP/WACS/NPMCN)	Nigeria	Public University	Fellow (post training)	Family Medicine	16	Cross River	Public Federal Government owned Health Facility	Urban	Unsatisfied	Undecided		Uncertainty about Government policies on health;Inadequacy of funding of the health sector;Inadequacy of remuneration;Lack of diagnostic equipments;Rising insecurity;Lack of social amenities
2021/08/03 12:52:31 PM GMT+1	39	Male	Married	Non physician health worker	Christianity	MBBS	Nigeria	Public University	Resident Doctor (in-training)	Obstetrics & Gynaecology	12years	Enugu	Public State Government owned Health Facility	Urban	Very unsatisfied	Undecided		Uncertainty about Government policies on health	Australia
2021/08/03 12:55:54 PM GMT+1	35	Male	Single		Christianity	MBBS	Nigeria	Public University	Resident Doctor (in-training)	Community/Public Health	8 years	Imo	Public State Government owned Health Facility	Rural	Very unsatisfied	No			United Kingdom	As soon as I get employment abroad	Poor remuneration;Irregular pay;Delayed pay;Having to work extra hours without commensurate pay;Due to rising insecurity	Undecided	Very likely
2021/08/03 12:57:41 PM GMT+1	25yrs	Female	Single		Christianity	MBBS	Nigeria	Private University	Medical Officer	Psychiatry	3	Ogun	Public Federal Government owned Health Facility	Semi-urban	Unsatisfied	No			United Kingdom	As soon as the opportunity comes my way;In the next 2 years	Poor remuneration;Irregular pay;Delayed pay;Having to work extra hours without commensurate pay;To augment monthly income;Lack of diagnostic facilities;Due to rising insecurity;Lack of social amenities;Lack of job security;To pursue international residency training;To acquire further training/skills;To gain international experience;Lack of insurance against work related risk	Undecided	Unlikely
2021/08/03 1:04:38 PM GMT+1	32 years	Male	Married	Non health worker	Christianity	MBBS	Ukraine	Public University	Resident Doctor (in-training)	Family Medicine	7	Nasarawa	Public State Government owned Health Facility	Semi-urban	Unsatisfied	Undecided		Uncertainty about Government policies on health;Inadequacy of funding of the health sector;Inadequacy of remuneration;Lack of diagnostic equipments;Rising insecurity;Lack of social amenities
2021/08/03 1:12:12 PM GMT+1	34 years	Male	Married	Non health worker	Christianity	MBBS	Nigeria	Public University	Resident Doctor (in-training)	Family Medicine	8 years	Plateau	Faith-based Health Facility	Urban	Satisfied	Undecided		Uncertainty about Government policies on health;Inadequacy of funding of the health sector;Inadequacy of remuneration;Rising insecurity;Lack of social amenities
2021/08/03 1:13:15 PM GMT+1	35	Female	Married	Non health worker	Islam	MBBS	Nigeria	Public University	Medical Officer	General practice	9yrs	Jigawa	Public State Government owned Health Facility	Semi-urban	Unsatisfied	Yes	Service to my country;Desire to maintain family ties;To contribute my quota to the country's health system;In anticipation for a better tomorrow
2021/08/03 1:17:36 PM GMT+1	30	Female	Married	Physician	Christianity	MBBS	Nigeria	Public University	Medical Officer	Family Medicine	2	Kaduna	Public State Government owned Health Facility	Semi-urban	Very unsatisfied	No			India;United Kingdom	As soon as the opportunity comes my way	Poor remuneration;Irregular pay;Delayed pay;Having to work extra hours without commensurate pay;Due to rising insecurity;Lack of social amenities;Lack of job security;To pursue international residency training;Lack of insurance against work related risk	Undecided	Likely
2021/08/03 1:20:02 PM GMT+1	33	Male	Married	Non health worker	Islam	MBBS	Nigeria	Private University	Medical Officer	Anaesthesia/Intensive Care	7	Kano	Public State Government owned Health Facility	Semi-urban	Unsatisfied	No		Uncertainty about Government policies on health;Inadequacy of funding of the health sector;Inadequacy of remuneration;Lack of diagnostic equipments;Lack of social amenities	Saudi Arabia	As soon as I get employment abroad;As soon as the opportunity comes my way	Poor remuneration;Having to work extra hours without commensurate pay;To augment monthly income;Due to rising insecurity	6 - 10 years	Likely
2021/08/03 1:26:49 PM GMT+1	26	Female	Single		Christianity	MBBS	Nigeria	Private University	Medical Officer	Family Medicine	3	Osun	Public Federal Government owned Health Facility	Urban	Very unsatisfied	No		Uncertainty about Government policies on health	United Kingdom	In few months time	Poor remuneration	Indefinitely	Very unlikely
2021/08/03 1:32:47 PM GMT+1	33	Male	Single		Islam	MBBS	Nigeria	Public University	Medical Officer	Dentistry	3	Kaduna	Public State Government owned Health Facility	Semi-urban	Satisfied	Undecided		Uncertainty about Government policies on health;Inadequacy of funding of the health sector;Rising insecurity;Uncertainty of job security
2021/08/03 1:38:49 PM GMT+1	41	Male	Married	Non health worker	Christianity	Fellow (WACP/WACS/NPMCN)	Nigeria	Public University	Fellow (post training)	Community/Public Health	8	Osun	Public Federal Government owned Health Facility	Rural	Unsatisfied	No			Undecided	As soon as I get employment abroad	Due to rising insecurity	Undecided	Likely
2021/08/03 1:46:43 PM GMT+1	27	Male	Single		Christianity	MBBS	Nigeria	Public University	Medical Officer	ENT	3years	Niger	Private Health Facility	Rural	Very unsatisfied	Yes	In anticipation for a better tomorrow
2021/08/03 1:49:52 PM GMT+1	31	Female	Single		Christianity	MBBS	Saint Kitts	Private University	Medical Officer	General practice	4	Rivers	Private Health Facility	Rural	Very unsatisfied	No			South Africa	As soon as the opportunity comes my way	Poor remuneration;Having to work extra hours without commensurate pay;Lack of diagnostic facilities;Lack of insurance against work related risk	Undecided	Unlikely
2021/08/03 2:03:41 PM GMT+1	50	Male	Married	Non physician health worker	Christianity	Member (WACP/WACS/NPMCN)	Nigeria	Public University	Resident Doctor (in-training)	Community/Public Health	14	Akwa Ibom	Public Federal Government owned Health Facility	Semi-urban	Unsatisfied	Undecided		Uncertainty about Government policies on health;Inadequacy of funding of the health sector;Inadequacy of remuneration;Lack of diagnostic equipments;Rising insecurity;Lack of social amenities;Uncertainty of job security;Uncertainty about future of both undergraduate and post graduate medical training
2021/08/03 2:04:44 PM GMT+1	29	Female	Single		Islam	MBBS	Nigeria	Public University	Medical Officer	Obstetrics & Gynaecology	3	Ogun	Public Federal Government owned Health Facility	Semi-urban	Unsatisfied	Undecided		Uncertainty about Government policies on health;Inadequacy of funding of the health sector;Rising insecurity
2021/08/03 2:05:02 PM GMT+1	25	Male	Single		Christianity	MBBS	Ukraine	Public University	House Officer	Internal Medicine	6	Osun	Public Federal Government owned Health Facility	Urban	Unsatisfied	No			Germany;United Kingdom;United States of America	As soon as I finish up residency training	Poor remuneration;Delayed pay;Having to work extra hours without commensurate pay;Lack of diagnostic facilities;Lack of job security;To pursue international residency training;To gain international experience	6 - 10 years	Likely
2021/08/03 2:07:20 PM GMT+1	34	Male	Married	Non physician health worker	Christianity	MBBS	Nigeria	Public University	Medical Officer	Community/Public Health	9	Akwa Ibom	Public State Government owned Health Facility	Rural	Unsatisfied	No			Canada	In few months time	Poor remuneration;To augment monthly income;Lack of diagnostic facilities;Lack of social amenities;Lack of space to do specialist/residency training;To pursue international residency training;To acquire further training/skills;To gain international experience	Indefinitely	Very unlikely
2021/08/03 2:08:22 PM GMT+1	38	Female	Married	Non health worker	Christianity	Fellow (WACP/WACS/NPMCN)	Nigeria	Public University	Fellow (post training)	Community/Public Health	14	FCT Abuja	Public Federal Government owned Health Facility	Urban	Unsatisfied	Undecided		Uncertainty about Government policies on health;Inadequacy of funding of the health sector;Inadequacy of remuneration;Rising insecurity;Lack of social amenities	Australia;Canada;United Kingdom	As soon as the opportunity comes my way	Due to rising insecurity;The country is a mess	Undecided
2021/08/03 2:11:33 PM GMT+1	42	Male	Married	Non physician health worker	Christianity	Fellow (WACP/WACS/NPMCN)	Nigeria	Public University	Fellow (post training)	Family Medicine	3	Rivers	Public Federal Government owned Health Facility	Urban	Very unsatisfied	Yes	To contribute my quota to the country's health system
2021/08/03 2:15:46 PM GMT+1	30	Female	Married	Non health worker	Christianity	Member (WACP/WACS/NPMCN)	Nigeria	Public University	Resident Doctor (in-training)	Paediatrics	7 years	Osun	Public Federal Government owned Health Facility	Semi-urban	Unsatisfied	Undecided		Uncertainty about Government policies on health;Inadequacy of funding of the health sector;Inadequacy of remuneration;Lack of diagnostic equipments;Rising insecurity;Lack of social amenities;Uncertainty of job security		As soon as I finish up residency training
2021/08/03 2:17:16 PM GMT+1	31	Male	Single	Physician	Christianity	MBBS	Nigeria	Public University	Medical Officer	ENT	3	Kaduna	Public Federal Government owned Health Facility	Urban	Very unsatisfied	No			United Kingdom	As soon as I get employment abroad	Poor remuneration;Irregular pay;Having to work extra hours without commensurate pay;Due to rising insecurity;Lack of space to do specialist/residency training;To acquire further training/skills	Undecided	Unlikely
2021/08/03 2:17:48 PM GMT+1	25	Male	Single		Islam	MBBS	Sudan	Private University	Medical Officer	Surgery	1	FCT Abuja	Private Health Facility	Urban	Unsatisfied	No			Qatar;United Kingdom	As soon as I get employment abroad;As soon as the opportunity comes my way;In the next 2 years	Poor remuneration;Irregular pay;Delayed pay;Having to work extra hours without commensurate pay;To augment monthly income;Lack of diagnostic facilities;Due to rising insecurity;To gain international experience	6 - 10 years	Likely
2021/08/03 2:27:52 PM GMT+1	26	Female	Single		Christianity	MBBS	Ukraine	Public University	House Officer	Anaesthesia/Intensive Care	1	Osun	Public Federal Government owned Health Facility	Semi-urban	Very unsatisfied	No			Australia;United Kingdom	In few months time	Irregular pay;Having to work extra hours without commensurate pay;Due to rising insecurity;Lack of social amenities;Lack of job security;To acquire further training/skills;To gain international experience;Lack of insurance against work related risk	Indefinitely	Likely
2021/08/03 2:45:15 PM GMT+1	43	Male	Married	Physician	Christianity	Fellow (WACP/WACS/NPMCN)	Nigeria	Public University	Fellow (post training)	Obstetrics & Gynaecology	15	Ekiti	Public State Government owned Health Facility	Urban	Very unsatisfied	No			United Kingdom;United States of America	In few months time	Poor remuneration;Irregular pay;Delayed pay;Having to work extra hours without commensurate pay;Lack of diagnostic facilities;Due to rising insecurity;Lack of social amenities;Lack of job security;To gain international experience;Lack of insurance against work related risk	Undecided	Very unlikely
2021/08/03 2:50:30 PM GMT+1	38	Male	Married	Non health worker	Christianity	MBBS	Nigeria	Public University	Resident Doctor (in-training)	Paediatrics	10	Plateau	Public Federal Government owned Health Facility	Semi-urban	Very unsatisfied	Undecided		Inadequacy of funding of the health sector;Rising insecurity
2021/08/03 2:54:50 PM GMT+1	29	Male	Single		Christianity	MBBS	Nigeria	Public University	Resident Doctor (in-training)	Obstetrics & Gynaecology	7	Enugu	Public State Government owned Health Facility	Urban	Unsatisfied	No			Saudi Arabia;United Kingdom;United States of America	In few months time	Poor remuneration;Irregular pay;Delayed pay;Lack of diagnostic facilities;Due to rising insecurity;Lack of social amenities	More than 10 years	Very unlikely
2021/08/03 2:55:52 PM GMT+1	39	Male	Married	Non health worker	Christianity	Fellow (WACP/WACS/NPMCN)	Nigeria	Public University	Fellow (post training)	Laboratory Medicine	11 years	Osun	Public State Government owned Health Facility	Semi-urban	Unsatisfied	No			United Kingdom	As soon as I get employment abroad;In few months time	Poor remuneration;Irregular pay;Lack of social amenities;To gain international experience;Lack of insurance against work related risk	Indefinitely	Unlikely
2021/08/03 3:12:22 PM GMT+1	37 years	Male	Married	Non physician health worker	Christianity	Member (WACP/WACS/NPMCN)	Nigeria	Public University	Resident Doctor (in-training)	Surgery	11	Ebonyi	Public Federal Government owned Health Facility	Urban	Satisfied	No			Canada	As soon as I finish up residency training	Poor remuneration;Irregular pay;Delayed pay;Having to work extra hours without commensurate pay;To augment monthly income;Lack of diagnostic facilities;Due to rising insecurity;Lack of job security;To acquire further training/skills;To gain international experience	Undecided	Unlikely
2021/08/03 3:31:34 PM GMT+1	56	Male	Married	Non physician health worker	Christianity	MBBS	Nigeria	Public University	Resident Doctor (in-training)	Community/Public Health	16 years	Cross River	Public Federal Government owned Health Facility	Urban	Unsatisfied	No			United Arab Emirate (UAE)	As soon as the opportunity comes my way	Poor remuneration	0 - 5 years	Likely
2021/08/03 3:48:53 PM GMT+1	58yrs	Male	Married	Non physician health worker	Christianity	MBBS	Nigeria	Public University	Medical Officer	Obstetrics & Gynaecology	33	Cross River	Public State Government owned Health Facility	Semi-urban	Unsatisfied	Yes	Service to my country;Desire to maintain family ties;To contribute my quota to the country's health system;I feel it is too late for me to travel outside for professional practice;I feel age is no longer on my side to travel outside for professional practice;To help our helpless people in the face of the hug gap in human resource for health
2021/08/03 3:56:16 PM GMT+1	28	Female	Single		Christianity	MBBS	Nigeria	Public University	Resident Doctor (in-training)	Dentistry	5	Ebonyi	Public Federal Government owned Health Facility	Semi-urban	Unsatisfied	Undecided		Uncertainty about Government policies on health;Inadequacy of funding of the health sector;Inadequacy of remuneration;Lack of diagnostic equipments;Rising insecurity;Uncertainty of job security
2021/08/03 4:21:45 PM GMT+1	32	Female	Married	Non health worker	Christianity	MBBS	Nigeria	Public University	Medical Officer	Obstetrics & Gynaecology	6	Kaduna	Public State Government owned Health Facility	Urban	Unsatisfied	No		Uncertainty about Government policies on health;Inadequacy of funding of the health sector;Inadequacy of remuneration;Lack of diagnostic equipments;Rising insecurity;Lack of social amenities;Uncertainty of job security	Undecided	As soon as I get employment abroad;In the next 2 years	Poor remuneration;Irregular pay;Delayed pay;Having to work extra hours without commensurate pay;To augment monthly income;Lack of diagnostic facilities;Due to rising insecurity;Lack of social amenities;Lack of space to do specialist/residency training;Lack of job security;To pursue international residency training;To acquire further training/skills;To gain international experience;Lack of insuran…	Undecided	Likely
2021/08/03 4:22:08 PM GMT+1	35	Male	Single		Christianity	MBBS	Nigeria	Public University	Resident Doctor (in-training)	Obstetrics & Gynaecology	9	Anambra	Public State Government owned Health Facility	Urban	Very unsatisfied	Undecided		Uncertainty about Government policies on health;Uncertainty of job security
2021/08/03 4:47:07 PM GMT+1	40	Male	Married	Non health worker	Christianity	Fellow (WACP/WACS/NPMCN)	Nigeria	Public University	Resident Doctor (in-training)	Obstetrics & Gynaecology	14	Cross River	Public Federal Government owned Health Facility	Urban	Unsatisfied	No			Ireland;United Kingdom	As soon as the opportunity comes my way	Poor remuneration;Lack of diagnostic facilities;Due to rising insecurity;Lack of social amenities;Lack of space to do specialist/residency training;To pursue international residency training;To acquire further training/skills;To gain international experience;Lack of insurance against work related risk	6 - 10 years	Likely
2021/08/03 4:47:27 PM GMT+1	36	Female	Married	Non health worker	Christianity	Member (WACP/WACS/NPMCN)	Nigeria	Public University	Resident Doctor (in-training)	Obstetrics & Gynaecology	10	Edo	Public Federal Government owned Health Facility	Rural	Unsatisfied	No			Australia;Canada;United Kingdom;United States of America	As soon as I finish up residency training	Poor remuneration;Lack of diagnostic facilities;Due to rising insecurity;Lack of social amenities;To gain international experience	Undecided	Unlikely
2021/08/03 5:00:38 PM GMT+1	41	Male	Married	Non physician health worker	Christianity	Fellow (WACP/WACS/NPMCN)	Nigeria	Public University	Fellow (post training)	Community/Public Health	12	Anambra	Public State Government owned Health Facility	Urban	Very unsatisfied	No			Australia;Canada;United Kingdom;United States of America	As soon as the opportunity comes my way	Poor remuneration;Irregular pay;Delayed pay;Due to rising insecurity;Lack of insurance against work related risk	Indefinitely	Very unlikely
2021/08/03 5:16:36 PM GMT+1	38 years	Male	Married	Non health worker	Christianity	MBBS	Nigeria	Public University	Medical Officer	Family Medicine	8 years	Anambra	Private Health Facility	Urban	Unsatisfied	No			Australia;Canada;Qatar;Saudi Arabia;Kuwait	As soon as the opportunity comes my way	Poor remuneration;Delayed pay;Having to work extra hours without commensurate pay;To augment monthly income;Lack of social amenities;Lack of space to do specialist/residency training;Lack of job security	Undecided	Unlikely
2021/08/03 5:28:19 PM GMT+1	47 years	Male	Married	Non health worker	Christianity	MBBS	Nigeria	Public University	Medical Officer	Anaesthesia/Intensive Care	7 years	Ogun	Public Federal Government owned Health Facility	Urban	Unsatisfied	No			Australia;Canada;Germany;United Kingdom;United States of America	As soon as the opportunity comes my way	Poor remuneration;Lack of diagnostic facilities;Due to rising insecurity;To pursue international residency training;To acquire further training/skills;To gain international experience;Lack of insurance against work related risk	Indefinitely	Very unlikely
2021/08/03 5:43:08 PM GMT+1	54	Male	Married	Non physician health worker	Christianity	MBBS	Nigeria	Public University	Medical Officer	General practice	29	Ogun	Private Health Facility	Semi-urban	Very unsatisfied	Yes	I feel age is no longer on my side to travel outside for professional practice
2021/08/03 5:45:50 PM GMT+1	43	Male	Married	Non physician health worker	Christianity	MBBS	Nigeria	Public University	Medical Officer	General practice	15	Oyo	Private Health Facility	Urban	Satisfied	Yes	To contribute my quota to the country's health system;In anticipation for a better tomorrow;I feel it is too late for me to travel outside for professional practice
2021/08/03 6:08:21 PM GMT+1	42 years	Male	Married	Non physician health worker	Islam	MBBS	Nigeria	Public University	Medical Officer	General practice	16 years	Oyo	Private Health Facility	Urban	Unsatisfied	Undecided		Rising insecurity;Lack of social amenities
2021/08/03 6:08:38 PM GMT+1	38	Male	Married	Non health worker	Islam	MBBS	Nigeria	Public University	Resident Doctor (in-training)	Family Medicine	10years	Kebbi	Public Federal Government owned Health Facility	Semi-urban	Unsatisfied	No			United Kingdom	As soon as I get employment abroad;As soon as the opportunity comes my way	Poor remuneration;Having to work extra hours without commensurate pay;To augment monthly income;Lack of diagnostic facilities;Due to rising insecurity;Lack of social amenities;To join family members living abroad;Lack of job security;To pursue international residency training;To acquire further training/skills;To gain international experience	More than 10 years	Very unlikely
2021/08/03 6:09:00 PM GMT+1	28	Female	Married	Non health worker	Christianity	MBBS	ghana	Public University	Medical Officer	Obstetrics & Gynaecology	6	Lagos	Private Health Facility	Urban	Satisfied	Undecided		Uncertainty about Government policies on health;Inadequacy of funding of the health sector;Inadequacy of remuneration;Lack of diagnostic equipments;Rising insecurity;Lack of social amenities;Uncertainty of job security
2021/08/03 6:34:15 PM GMT+1	30	Male	Married	Physician	Islam	MBBS	Nigeria	Public University	Resident Doctor (in-training)	Surgery	8	Ogun	Public Federal Government owned Health Facility	Urban	Unsatisfied	No			Canada;Saudi Arabia;South Africa;United Kingdom;United States of America	As soon as the opportunity comes my way	Poor remuneration;Irregular pay;Delayed pay;Having to work extra hours without commensurate pay;Due to rising insecurity;Lack of social amenities;Lack of space to do specialist/residency training;To pursue international residency training;To acquire further training/skills	Undecided	Likely
2021/08/03 6:46:16 PM GMT+1	32	Male	Married	Non health worker	Islam	MBBS	Nigeria	Public University	Medical Officer	Obstetrics & Gynaecology	6yrs	Jigawa	Public State Government owned Health Facility	Semi-urban	Unsatisfied	No			Saudi Arabia	As soon as I get employment abroad;As soon as the opportunity comes my way;As soon as I finish up residency training	Poor remuneration;Irregular pay;Delayed pay;Having to work extra hours without commensurate pay;To augment monthly income;Lack of diagnostic facilities;Lack of social amenities;Lack of space to do specialist/residency training;To acquire further training/skills;Lack of insurance against work related risk	More than 10 years	Unlikely
2021/08/03 6:47:06 PM GMT+1	26	Female	Single		Christianity	MBBS	Nigeria	Public University	Medical Officer	Dentistry	3	Oyo	Private Health Facility	Urban	Very unsatisfied	No			Canada;United Kingdom;United States of America	As soon as the opportunity comes my way	Poor remuneration;Irregular pay;Delayed pay;Having to work extra hours without commensurate pay;To augment monthly income;Lack of diagnostic facilities;Due to rising insecurity;Lack of social amenities;Lack of space to do specialist/residency training;Lack of job security;To pursue international residency training;To acquire further training/skills;To gain international experience;Lack of insuran…	More than 10 years	Very unlikely
2021/08/03 7:07:45 PM GMT+1	59 years	Male	Married	Non health worker	Christianity	Member (WACP/WACS/NPMCN)	Nigeria	Public University	Resident Doctor (in-training)	Obstetrics & Gynaecology	21 years	Cross River	Public Federal Government owned Health Facility	Urban	Unsatisfied	Yes	Service to my country;Desire to maintain family ties;To contribute my quota to the country's health system;In anticipation for a better tomorrow;I feel it is too late for me to travel outside for professional practice;I feel age is no longer on my side to travel outside for professional practice
2021/08/03 8:23:47 PM GMT+1	32	Female	Married	Non health worker	Islam	MBBS	Nigeria	Public University	Medical Officer	Radiology	8 years	Kaduna	Public State Government owned Health Facility	Urban	Unsatisfied	Yes	Desire to maintain family ties;To contribute my quota to the country's health system;In anticipation for a better tomorrow
2021/08/03 9:40:52 PM GMT+1	50 years	Female	Married	Non health worker	Christianity	Member (WACP/WACS/NPMCN)	Nigeria	Public University	Resident Doctor (in-training)	Family Medicine	19years	Kaduna	Public Federal Government owned Health Facility	Urban	Unsatisfied	Yes	I feel age is no longer on my side to travel outside for professional practice	Inadequacy of remuneration	Canada	Not likely	Poor remuneration	Undecided	Very likely
2021/08/03 9:54:20 PM GMT+1	37	Male	Married	Physician	Islam	Member (WACP/WACS/NPMCN)	Nigeria	Public University	Resident Doctor (in-training)	Family Medicine	10	Lagos	Public State Government owned Health Facility	Urban	Satisfied	Yes	Desire to maintain family ties;To contribute my quota to the country's health system;Investment in Agriculture
2021/08/03 9:57:51 PM GMT+1	40	Male	Married	Non health worker	Christianity	Fellow (WACP/WACS/NPMCN)	Nigeria	Public University	Fellow (post training)	Family Medicine	13 years	Oyo	Public State Government owned Health Facility	Semi-urban	Satisfied	Yes	Service to my country;Desire to maintain family ties;To contribute my quota to the country's health system
2021/08/03 10:06:09 PM GMT+1	36	Male	Married	Non health worker	Christianity	MBBS	Nigeria	Public University	Medical Officer	Community/Public Health	9 years	Kaduna	Public State Government owned Health Facility	Rural	Unsatisfied	Undecided		Uncertainty about Government policies on health;Inadequacy of funding of the health sector;Inadequacy of remuneration;Lack of diagnostic equipments;Rising insecurity;Lack of social amenities
2021/08/03 10:07:26 PM GMT+1	41	Female	Married	Non health worker	Christianity	MPH/MSc	Nigeria	Public University	Medical Officer	General practice	15	Lagos	Public Federal Government owned Health Facility	Urban	Unsatisfied	Undecided		Uncertainty about Government policies on health;Rising insecurity
2021/08/03 10:11:08 PM GMT+1	37	Male	Married	Non health worker	Christianity	Member (WACP/WACS/NPMCN)	Nigeria	Public University	Resident Doctor (in-training)	Endocrinology, Diabetes and Metabolism	11	Akwa Ibom	Public Federal Government owned Health Facility	Urban	Unsatisfied	No			Australia;Canada;South Africa	As soon as I finish up residency training	Poor remuneration;To augment monthly income;Due to rising insecurity;Lack of social amenities;Lack of insurance against work related risk	More than 10 years	Very unlikely
2021/08/03 10:19:56 PM GMT+1	39	Female	Married	Non health worker	Islam	MBBS	Nigeria	Public University	Medical Officer	Family Medicine	6	Kaduna	Public Federal Government owned Health Facility	Urban	Unsatisfied	Undecided		Inadequacy of funding of the health sector;Lack of diagnostic equipments;Rising insecurity;Lack of social amenities
2021/08/03 10:24:24 PM GMT+1	28years	Female	Married	Non physician health worker	Islam	MBBS	Nigeria	Public University	Medical Officer	Radiology	2	Kaduna	Public Federal Government owned Health Facility	Urban	Unsatisfied	Undecided		Uncertainty about Government policies on health;Inadequacy of funding of the health sector;Inadequacy of remuneration;Lack of diagnostic equipments;Rising insecurity;Lack of social amenities;Uncertainty of job security
2021/08/03 10:33:16 PM GMT+1	44 years	Female	Married	Non health worker	Christianity	Fellow (WACP/WACS/NPMCN)	Nigeria	Public University	Fellow (post training)	Laboratory Medicine	19 years	Kaduna	Public State Government owned Health Facility	Urban	Unsatisfied	Undecided		Uncertainty about Government policies on health;Inadequacy of funding of the health sector;Inadequacy of remuneration;Lack of diagnostic equipments;Rising insecurity;Lack of social amenities;Uncertainty of job security
2021/08/03 10:47:39 PM GMT+1	28	Female	Married	Non health worker	Islam	MBBS	Nigeria	Public University	Medical Officer	Obstetrics & Gynaecology	4	Sokoto	Public State Government owned Health Facility	Urban	Unsatisfied	Yes	Desire to maintain family ties
2021/08/03 11:21:23 PM GMT+1	40	Male	Married	Physician	Christianity	Fellow (WACP/WACS/NPMCN)	Nigeria	Public University	Fellow (post training)	Radiology	15	Kaduna	Public Federal Government owned Health Facility	Urban	Satisfied	Undecided		Uncertainty about Government policies on health;Inadequacy of funding of the health sector;Inadequacy of remuneration;Lack of diagnostic equipments;Rising insecurity
2021/08/03 11:28:58 PM GMT+1	45	Female	Widowed		Christianity	MBBS	Nigeria	Public University	Medical Officer	Community/Public Health	16	FCT Abuja	Public Federal Government owned Health Facility	Semi-urban	Very unsatisfied	Yes	I feel it is too late for me to travel outside for professional practice;I feel age is no longer on my side to travel outside for professional practice;I feel Covid will bring untold hardship on people in other climes.eg people might mot be able to worship and am not ready to relocate with just MBBS.
2021/08/04 12:16:32 AM GMT+1	34	Male	Married	Non physician health worker	Islam	Member (WACP/WACS/NPMCN)	Nigeria	Public University	Resident Doctor (in-training)	Internal Medicine	9 years	Kaduna	Public Federal Government owned Health Facility	Urban	Very unsatisfied	No			United Kingdom	In few months time	Poor remuneration;Irregular pay;Delayed pay;Having to work extra hours without commensurate pay;Lack of diagnostic facilities;Lack of social amenities;Lack of job security;Lack of insurance against work related risk	More than 10 years	Unlikely
2021/08/04 1:50:00 AM GMT+1	68 years	Female	Married	Non health worker	Christianity	Professor	Nigeria	Public University	Fellow (post training)	Laboratory Medicine	34 years	Kaduna	Public State Government owned Health Facility	Urban	Unsatisfied	Yes	I feel age is no longer on my side to travel outside for professional practice
2021/08/04 2:26:59 AM GMT+1	30	Male	Married	Non health worker	Christianity	MBBS	Nigeria	Public University	Medical Officer	Surgery	4years	Kaduna	Public State Government owned Health Facility	Rural	Satisfied	Yes	Service to my country;Desire to maintain family ties;To contribute my quota to the country's health system;In anticipation for a better tomorrow
2021/08/04 4:22:06 AM GMT+1	38 yrars	Female	Married	Physician	Christianity	Fellow (WACP/WACS/NPMCN)	Nigeria	Public University	Fellow (post training)	Paediatrics	12 years	Akwa Ibom	Public Federal Government owned Health Facility	Urban	Very unsatisfied	No			Canada;United States of America	As soon as the opportunity comes my way	Poor remuneration;Having to work extra hours without commensurate pay;To augment monthly income;Lack of diagnostic facilities;Due to rising insecurity;Lack of social amenities;Lack of job security;Lack of insurance against work related risk	More than 10 years	Likely
2021/08/04 4:48:01 AM GMT+1	36 years	Male	Married	Non physician health worker	Christianity	MBBS	Nigeria	Public University	Medical Officer	Anaesthesia/Intensive Care	6 years	Lagos	Private Health Facility	Urban	Satisfied	Undecided		Uncertainty about Government policies on health;Inadequacy of funding of the health sector;Rising insecurity;Lack of social amenities;Uncertainty of job security	Nertherland
2021/08/04 5:33:15 AM GMT+1	49	Male	Married	Physician	Christianity	MPH/MSc	Nigeria	Public University	Post MBBS awaiting internship	Emergency Medicine	22	Enugu	Private Health Facility	Urban	Unsatisfied	No			United Kingdom	As soon as I get employment abroad	Poor remuneration	Indefinitely	Likely
2021/08/04 6:00:26 AM GMT+1	46	Female	Married	Non health worker	Islam	Fellow (WACP/WACS/NPMCN)	Nigeria	Public University	Fellow (post training)	Ophthalmology	18	Kaduna	Public Federal Government owned Health Facility	Urban	Unsatisfied	Undecided		Uncertainty about Government policies on health;Inadequacy of funding of the health sector;Inadequacy of remuneration;Lack of diagnostic equipments;Rising insecurity;Lack of social amenities
2021/08/04 6:18:11 AM GMT+1	38	Female	Married	Non health worker	Islam	Fellow (WACP/WACS/NPMCN)	Nigeria	Public University	Fellow (post training)	Radiology	14	Kaduna	Public State Government owned Health Facility	Urban	Satisfied	Undecided		Uncertainty about Government policies on health;Inadequacy of funding of the health sector;Lack of diagnostic equipments;Rising insecurity;Uncertainty of job security	Canada;Saudi Arabia;United Arab Emirate (UAE)	As soon as the opportunity comes my way	To augment monthly income;Lack of diagnostic facilities;Lack of job security;To acquire further training/skills;To gain international experience	0 - 5 years	Likely
2021/08/04 6:30:35 AM GMT+1	39	Male	Married	Physician	Christianity	Fellow (WACP/WACS/NPMCN)	Nigeria	Public University	Fellow (post training)	Psychiatry	13 yeard	Anambra	Public Federal Government owned Health Facility	Semi-urban	Unsatisfied	Undecided		Inadequacy of remuneration;Lack of diagnostic equipments;Rising insecurity
2021/08/04 6:32:01 AM GMT+1	28	Male	Single		Christianity	MBBS	Nigeria	Public University	Post MBBS awaiting internship	Surgery	1 month	Akwa Ibom	Private Health Facility	Semi-urban	Unsatisfied	No			Canada;South Africa;United Kingdom	As soon as the opportunity comes my way	Poor remuneration;Having to work extra hours without commensurate pay;To augment monthly income;Lack of diagnostic facilities;Lack of social amenities;Lack of job security;To pursue international residency training;To gain international experience	Indefinitely	Very unlikely
2021/08/04 6:36:48 AM GMT+1	38	Female	Married	Physician	Christianity	Member (WACP/WACS/NPMCN)	Nigeria	Public University	Resident Doctor (in-training)	Anaesthesia/Intensive Care	5yrs	Delta	Public Federal Government owned Health Facility	Urban	Satisfied	Undecided		Uncertainty about Government policies on health;Lack of diagnostic equipments;Rising insecurity;Lack of social amenities;Uncertainty of job security
2021/08/04 6:37:40 AM GMT+1	25	Female	Single		Christianity	MBBS	Nigeria	Public University	Post MBBS awaiting internship	Obstetrics & Gynaecology	None	Cross River	Public Federal Government owned Health Facility	Urban	Very unsatisfied	No			Canada;Saudi Arabia;United Kingdom;United States of America	As soon as the opportunity comes my way	Poor remuneration;Delayed pay;Having to work extra hours without commensurate pay;Lack of diagnostic facilities;Lack of space to do specialist/residency training;Lack of job security;Lack of insurance against work related risk	Indefinitely	Unlikely
2021/08/04 6:46:37 AM GMT+1	38	Female	Married	Non health worker	Christianity	Member (WACP/WACS/NPMCN)	Nigeria	Public University	Resident Doctor (in-training)	Community/Public Health	13 years	Delta	Public Federal Government owned Health Facility	Urban	Satisfied	Yes	In anticipation for a better tomorrow
2021/08/04 6:53:43 AM GMT+1	29	Male	Single		Christianity	MBBS	Nigeria	Public University	Resident Doctor (in-training)	Obstetrics & Gynaecology	4 years	Ebonyi	Public Federal Government owned Health Facility	Urban	Unsatisfied	No			United Kingdom	As soon as I get employment abroad	Poor remuneration;Due to rising insecurity;To acquire further training/skills;To gain international experience;Lack of insurance against work related risk	Indefinitely	Unlikely
2021/08/04 6:59:33 AM GMT+1	29 years	Male	Married	Non health worker	Christianity	MBBS	Nigeria	Public University	Medical Officer	General practice	3 years	Kogi	Public Federal Government owned Health Facility	Semi-urban	Unsatisfied	No			United Kingdom	As soon as the opportunity comes my way	Poor remuneration;Delayed pay;Having to work extra hours without commensurate pay;To augment monthly income;Lack of diagnostic facilities;Due to rising insecurity;Lack of social amenities;To pursue international residency training;To acquire further training/skills;To gain international experience;Lack of insurance against work related risk	More than 10 years	Likely
2021/08/04 7:01:33 AM GMT+1	27	Male	Single		Christianity	MBBS	Nigeria	Public University	Post MBBS awaiting internship	Obstetrics & Gynaecology	1 year	Cross River	Public State Government owned Health Facility	Rural	Unsatisfied	Undecided		Uncertainty about Government policies on health;Inadequacy of funding of the health sector;Lack of diagnostic equipments;Rising insecurity;Lack of social amenities
2021/08/04 7:10:16 AM GMT+1	33	Male	Married	Physician	Christianity	Member (WACP/WACS/NPMCN)	Nigeria	Public University	Resident Doctor (in-training)	Radiology	8	Edo	Public Federal Government owned Health Facility	Urban	Unsatisfied	No			Canada;Saudi Arabia;United Kingdom;United States of America	As soon as I finish up residency training	Poor remuneration;Irregular pay;Having to work extra hours without commensurate pay;Lack of diagnostic facilities;Due to rising insecurity;Lack of social amenities;Lack of space to do specialist/residency training;Lack of job security;To acquire further training/skills;To gain international experience;Lack of insurance against work related risk	More than 10 years	Unlikely
2021/08/04 7:14:42 AM GMT+1	31	Female	Separated		Christianity	MBBS	Nigeria	Public University	Medical Officer	Radiology	7years	Lagos	Private Health Facility	Urban	Unsatisfied	No			United Kingdom	As soon as the opportunity comes my way	Lack of space to do specialist/residency training	More than 10 years	Unlikely
2021/08/04 7:25:01 AM GMT+1	52	Female	Widowed	Non health worker	Christianity	Professor	Nigeria	Public University	Fellow (post training)	Anaesthesia/Intensive Care	30	Kaduna	Public Federal Government owned Health Facility	Urban	Very unsatisfied	No			Saudi Arabia		Poor remuneration;Irregular pay;Delayed pay;Having to work extra hours without commensurate pay;To augment monthly income;Lack of diagnostic facilities;Due to rising insecurity;Lack of social amenities;To gain international experience	Undecided	Very likely
2021/08/04 7:34:50 AM GMT+1	47yrs	Male	Married	Physician	Christianity	Member (WACP/WACS/NPMCN)	Nigeria	Public University	Resident Doctor (in-training)	Orthopaedics	16yrs	FCT Abuja	Public Federal Government owned Health Facility	Urban	Very unsatisfied	Undecided		Uncertainty about Government policies on health;Inadequacy of funding of the health sector;Inadequacy of remuneration;Lack of diagnostic equipments;Rising insecurity;Uncertainty of job security
2021/08/04 8:50:39 AM GMT+1	34	Male	Married	Non health worker	Islam	MBBS	Nigeria	Public University	Medical Officer	Community/Public Health	5	Jigawa	Public Federal Government owned Health Facility	Rural	Unsatisfied	No			Qatar;Saudi Arabia;United Arab Emirate (UAE);United Kingdom;United States of America	As soon as I get employment abroad;As soon as the opportunity comes my way;In few months time	Poor remuneration;Irregular pay;Delayed pay;Due to rising insecurity;Lack of social amenities;Lack of space to do specialist/residency training;Lack of job security;To pursue international residency training;To acquire further training/skills;To gain international experience;Lack of insurance against work related risk	Indefinitely	Very unlikely
2021/08/04 9:10:31 AM GMT+1	33 yrs	Female	Married	Non health worker	Christianity	MBBS	Nigeria	Public University	Resident Doctor (in-training)	Radiology	9 yrs	Delta	Public Federal Government owned Health Facility	Urban	Unsatisfied	Undecided		Uncertainty about Government policies on health;Inadequacy of funding of the health sector;Inadequacy of remuneration;Lack of diagnostic equipments;Rising insecurity;Lack of social amenities
2021/08/04 9:10:47 AM GMT+1	52	Male	Married	Non health worker	Christianity	Fellow (WACP/WACS/NPMCN)	Nigeria	Public University	Fellow (post training)	Dentistry	25	FCT Abuja	Public Federal Government owned Health Facility	Urban	Unsatisfied	Undecided		Uncertainty about Government policies on health;Inadequacy of funding of the health sector;Rising insecurity
2021/08/04 9:55:10 AM GMT+1	48 yrs	Male	Married	Non health worker	Christianity	Member (WACP/WACS/NPMCN)	Nigeria	Public University	Resident Doctor (in-training)	Community/Public Health	16yrs	Ebonyi	Public Federal Government owned Health Facility	Semi-urban	Unsatisfied	Undecided		Uncertainty about Government policies on health;Inadequacy of remuneration;Rising insecurity;Uncertainty of job security
2021/08/04 10:00:23 AM GMT+1	29	Male	Single		Christianity	MBBS	Nigeria	Public University	Medical Officer	Paediatrics	2 years	Kebbi	Public State Government owned Health Facility	Rural	Very unsatisfied	Yes	God's leading
2021/08/04 10:03:37 AM GMT+1	42yrs	Male	Married	Non health worker	Christianity	Member (WACP/WACS/NPMCN)	Nigeria	Public University	Resident Doctor (in-training)	Family Medicine	4	Abia	Public Federal Government owned Health Facility	Urban	Unsatisfied	Undecided		Uncertainty about Government policies on health;Inadequacy of funding of the health sector;Inadequacy of remuneration;Rising insecurity
2021/08/04 10:16:20 AM GMT+1	24	Male	Single		Christianity	MBBS	Nigeria	Public University	Post MBBS awaiting internship	Radiology	2 months	Cross River	Public Federal Government owned Health Facility	Semi-urban	Very unsatisfied	No			Canada;France;Germany;Nertherland;Saudi Arabia;Switzerland;United Arab Emirate (UAE);United Kingdom;United States of America	As soon as the opportunity comes my way	Poor remuneration;Irregular pay;Delayed pay;Having to work extra hours without commensurate pay;To augment monthly income;Due to rising insecurity;Lack of social amenities;Lack of job security;To pursue international residency training;To acquire further training/skills;To gain international experience;Lack of insurance against work related risk	Indefinitely	Likely
2021/08/04 10:38:02 AM GMT+1	26	Female	Single		Christianity	MBBS	Nigeria	Public University	Medical Officer	Internal Medicine	5	Delta	Private Health Facility	Semi-urban	Very unsatisfied	No			Canada;United Kingdom	As soon as I get employment abroad	Poor remuneration;Having to work extra hours without commensurate pay;Lack of diagnostic facilities;Due to rising insecurity;Lack of job security;To pursue international residency training;To acquire further training/skills;To gain international experience;Lack of insurance against work related risk	Indefinitely	Very unlikely
2021/08/04 10:38:33 AM GMT+1	27	Male	Single		Christianity	MBBS	Nigeria	Public University	Medical Officer	Orthopaedics	3	Kebbi	Public Federal Government owned Health Facility	Semi-urban	Very unsatisfied	No			United Kingdom	As soon as the opportunity comes my way	Poor remuneration;Having to work extra hours without commensurate pay;Lack of diagnostic facilities;Due to rising insecurity;Lack of social amenities;To pursue international residency training;To acquire further training/skills;To gain international experience;Lack of insurance against work related risk	More than 10 years	Unlikely
2021/08/04 10:45:35 AM GMT+1	35	Male	Married	Non physician health worker	Christianity	MBBS	Nigeria	Public University	Post MBBS awaiting internship	Emergency Medicine	0	Cross River	Private Health Facility	Urban	Very unsatisfied	No			Australia;Belgium;Canada;Switzerland;United Kingdom;United States of America	As soon as I get employment abroad;As soon as the opportunity comes my way;In the next 3 - 5 years time	Poor remuneration;Irregular pay;Delayed pay;Having to work extra hours without commensurate pay;Lack of diagnostic facilities;To pursue international residency training	Indefinitely	Unlikely
2021/08/04 10:45:49 AM GMT+1	56	Male	Married	Non health worker	Christianity	Fellow (WACP/WACS/NPMCN)	Nigeria	Public University	Fellow (post training)	Internal Medicine	33	Ebonyi	Public Federal Government owned Health Facility	Urban	Unsatisfied	Yes	To contribute my quota to the country's health system;In anticipation for a better tomorrow;I feel age is no longer on my side to travel outside for professional practice
2021/08/04 10:57:33 AM GMT+1	49	Male	Married	Physician	Christianity	Professor	Nigeria	Public University	Fellow (post training)	Laboratory Medicine	25	Oyo	Public Federal Government owned Health Facility	Urban	Unsatisfied	No			Undecided	As soon as I get employment abroad;As soon as the opportunity comes my way;anytime	Poor remuneration;Lack of diagnostic facilities;Due to rising insecurity;Lack of social amenities;To gain international experience	Indefinitely	Unlikely
2021/08/04 10:59:57 AM GMT+1	29	Male	Married	Physician	Christianity	MBBS	Nigeria	Public University	Resident Doctor (in-training)	Radiology	4 years	Delta	Public State Government owned Health Facility	Semi-urban	Unsatisfied	Undecided		Uncertainty about Government policies on health;Inadequacy of funding of the health sector;Inadequacy of remuneration;Lack of diagnostic equipments;Rising insecurity
2021/08/04 11:03:51 AM GMT+1	24	Female	Single		Eckankar	MBBS	Nigeria	Public University	Medical Officer	ENT	2years	Delta	Faith-based Health Facility	Semi-urban	Satisfied	No			Australia;Canada;United Kingdom;United States of America	In the next 2 years	Poor remuneration;Lack of diagnostic facilities;Lack of social amenities;To pursue international residency training;To acquire further training/skills;To gain international experience	More than 10 years	Likely
2021/08/04 11:28:13 AM GMT+1	23	Male	Single		Christianity	MPH/MSc	Nigeria	Public University	House Officer	General practice	1	Cross River	Public Federal Government owned Health Facility	Urban	Very unsatisfied	Undecided		Uncertainty about Government policies on health;Inadequacy of funding of the health sector
2021/08/04 11:59:25 AM GMT+1	32	Female	Married	Non health worker	Christianity	MBBS	St. Kitts - Caribbean	Private University	Resident Doctor (in-training)	Paediatrics	5yrs	Edo	Public Federal Government owned Health Facility	Urban	Unsatisfied	Yes	Service to my country;To contribute my quota to the country's health system;In anticipation for a better tomorrow
2021/08/04 12:57:00 PM GMT+1	44	Female	Married	Non health worker	Christianity	Member (WACP/WACS/NPMCN)	Nigeria	Public University	Resident Doctor (in-training)	Community/Public Health	16	Plateau	Public Federal Government owned Health Facility	Urban	Very unsatisfied	Yes	Service to my country;Desire to maintain family ties;To contribute my quota to the country's health system;In anticipation for a better tomorrow
2021/08/04 1:01:27 PM GMT+1	40 years	Male	Married	Non health worker	Christianity	Member (WACP/WACS/NPMCN)	Nigeria	Public University	Resident Doctor (in-training)	Obstetrics & Gynaecology	13years	Ebonyi	Public Federal Government owned Health Facility	Urban	Satisfied	Undecided		Uncertainty about Government policies on health;Inadequacy of funding of the health sector;Inadequacy of remuneration;Lack of diagnostic equipments;Rising insecurity;Lack of social amenities
2021/08/04 1:06:39 PM GMT+1	28	Female	Single		Christianity	MPH/MSc	Nigeria	Public University	Medical Officer	Family Medicine	8	Lagos	Public Federal Government owned Health Facility	Urban	Very unsatisfied	No			Australia;United Kingdom;United States of America	In the next 3 - 5 years time	Poor remuneration;Delayed pay;To augment monthly income;Lack of diagnostic facilities;Due to rising insecurity;To pursue international residency training;To acquire further training/skills;To gain international experience	6 - 10 years	Very likely
2021/08/04 1:24:30 PM GMT+1	31	Female	Single		Christianity	MBBS	Nigeria	Public University	Resident Doctor (in-training)	Paediatrics	6 years	Enugu	Public State Government owned Health Facility	Urban	Very unsatisfied	No			Australia;Canada;United Kingdom;Undecided	As soon as the opportunity comes my way	Poor remuneration;Irregular pay;Having to work extra hours without commensurate pay;Lack of diagnostic facilities;Due to rising insecurity;Lack of job security;To pursue international residency training;To acquire further training/skills;To gain international experience	Undecided	Likely
2021/08/04 1:30:06 PM GMT+1	30	Female	Married	Non health worker	Islam	MPH/MSc	Nigeria	Public University	Medical Officer	Community/Public Health	7 years	Lagos	Public Federal Government owned Health Facility	Urban	Unsatisfied	No			Canada;United Kingdom	In the next 2 years	Poor remuneration;Irregular pay;Delayed pay;Having to work extra hours without commensurate pay;To augment monthly income;Lack of diagnostic facilities;Due to rising insecurity;Lack of social amenities;Lack of space to do specialist/residency training;Lack of job security;To gain international experience	Indefinitely	Unlikely
2021/08/04 1:34:48 PM GMT+1	36	Female	Single		Christianity	MBBS	Nigeria	Public University	Medical Officer	Obstetrics & Gynaecology	4	Lagos	Private Health Facility	Semi-urban	Unsatisfied	Yes	Desire to maintain family ties
2021/08/04 1:34:50 PM GMT+1	35	Female	Married	Physician	Christianity	Member (WACP/WACS/NPMCN)	Nigeria	Public University	Medical Officer	Family Medicine	10	Lagos	Public State Government owned Health Facility	Urban	Unsatisfied	Undecided		Uncertainty about Government policies on health;Inadequacy of funding of the health sector;Inadequacy of remuneration;Lack of diagnostic equipments;Rising insecurity;Lack of social amenities
2021/08/04 1:38:35 PM GMT+1	32	Female	Married	Physician	Christianity	Member (WACP/WACS/NPMCN)	Nigeria	Public University	Resident Doctor (in-training)	Internal Medicine	10	Lagos	Public State Government owned Health Facility	Urban	Unsatisfied	Yes	Service to my country;To contribute my quota to the country's health system;In anticipation for a better tomorrow
2021/08/04 1:44:08 PM GMT+1	40	Female	Single		Christianity	Member (WACP/WACS/NPMCN)	Nigeria	Public University	Resident Doctor (in-training)	Internal Medicine	16	Lagos	Public State Government owned Health Facility	Urban	Unsatisfied	Undecided		Uncertainty about Government policies on health;Inadequacy of funding of the health sector;Inadequacy of remuneration;Lack of diagnostic equipments;Rising insecurity;Lack of social amenities;Uncertainty of job security
2021/08/04 1:52:01 PM GMT+1	38	Female	Separated		Islam	Member (WACP/WACS/NPMCN)	Sudan	Private University	Resident Doctor (in-training)	Internal Medicine	14	Lagos	Public State Government owned Health Facility	Urban	Very unsatisfied	No			Undecided	In few months time	Poor remuneration;Having to work extra hours without commensurate pay;To augment monthly income;Lack of diagnostic facilities;Due to rising insecurity;To acquire further training/skills;To gain international experience	Undecided	Likely
2021/08/04 2:13:17 PM GMT+1	29	Female	Single		Christianity	Member (WACP/WACS/NPMCN)	Nigeria	Public University	Resident Doctor (in-training)	Family Medicine	Six years	Oyo	Faith-based Health Facility	Urban	Unsatisfied	Undecided		Uncertainty about Government policies on health;Inadequacy of funding of the health sector;Inadequacy of remuneration;Lack of social amenities
2021/08/04 2:44:21 PM GMT+1	44	Male	Married	Non health worker	Christianity	Member (WACP/WACS/NPMCN)	Nigeria	Public University	Resident Doctor (in-training)	Obstetrics & Gynaecology	11	Anambra	Public Federal Government owned Health Facility	Semi-urban	Unsatisfied	Undecided		Uncertainty about Government policies on health;Inadequacy of funding of the health sector;Inadequacy of remuneration;Lack of diagnostic equipments;Rising insecurity;Lack of social amenities;Uncertainty of job security
2021/08/04 2:46:27 PM GMT+1	31	Male	Married	Non physician health worker	Christianity	MBBS	Nigeria	Public University	Medical Officer	ENT	3 YEARS	FCT Abuja	Private Health Facility	Urban	Very unsatisfied	Yes	Service to my country;To contribute my quota to the country's health system;In anticipation for a better tomorrow
2021/08/04 2:57:59 PM GMT+1	38	Female	Married	Non health worker	Christianity	Member (WACP/WACS/NPMCN)	Nigeria	Public University	Resident Doctor (in-training)	Paediatrics	12	Nasarawa	Public Federal Government owned Health Facility	Semi-urban	Very unsatisfied	Undecided		Uncertainty about Government policies on health;Inadequacy of funding of the health sector;Inadequacy of remuneration;Lack of diagnostic equipments;Rising insecurity;Lack of social amenities;Uncertainty of job security;Brain drain
2021/08/04 3:15:16 PM GMT+1	30	Female	Single		Christianity	MBBS	Nigeria	Public University	Medical Officer	General practice	4	FCT Abuja	Private Health Facility	Urban	Satisfied	No			Canada;United Kingdom	As soon as the opportunity comes my way	Poor remuneration;Due to rising insecurity;Lack of social amenities;To pursue international residency training;To acquire further training/skills;To gain international experience	Indefinitely	Very unlikely
2021/08/04 4:08:10 PM GMT+1	30	Female	Married	Non health worker	Christianity	MBBS	Nigeria	Public University	Medical Officer	Family Medicine	7	Oyo	Public State Government owned Health Facility	Semi-urban	Very unsatisfied	No			Australia;Canada;United Kingdom	In few months time	Poor remuneration;Having to work extra hours without commensurate pay;To augment monthly income;Lack of diagnostic facilities;Due to rising insecurity;Lack of social amenities;Lack of space to do specialist/residency training;Lack of job security;To pursue international residency training;To acquire further training/skills	Undecided	Likely
2021/08/04 4:36:11 PM GMT+1	40	Female	Married	Non health worker	Christianity	Fellow (WACP/WACS/NPMCN)	Nigeria	Public University	Fellow (post training)	Surgery	17 years	FCT Abuja	Public Federal Government owned Health Facility	Semi-urban	Very unsatisfied	No			Saudi Arabia;United Kingdom;United States of America	As soon as I get employment abroad	Poor remuneration;Irregular pay;Having to work extra hours without commensurate pay;To augment monthly income;Lack of diagnostic facilities;Due to rising insecurity;Lack of social amenities;Lack of insurance against work related risk	Undecided	Very unlikely
2021/08/04 6:21:52 PM GMT+1	25	Female	Single		Christianity	MBBS	Nigeria	Private University	Medical Officer	Surgery	3	FCT Abuja	Public Federal Government owned Health Facility	Urban	Very unsatisfied	No			Canada;France;United Kingdom;United States of America	As soon as I get employment abroad;As soon as the opportunity comes my way;In the next 3 - 5 years time	Poor remuneration;Irregular pay;Delayed pay;Having to work extra hours without commensurate pay;Lack of social amenities;Lack of space to do specialist/residency training;To pursue international residency training;To acquire further training/skills;To gain international experience;Lack of insurance against work related risk	6 - 10 years	Very likely
2021/08/04 6:30:53 PM GMT+1	40yrs	Male	Married	Non health worker	Christianity	MBBS	Nigeria	Public University	Medical Officer	Family Medicine	6yrs	Lagos	Private Health Facility	Urban	Very unsatisfied	No			United States of America	As soon as the opportunity comes my way	Poor remuneration;Irregular pay;Delayed pay;Having to work extra hours without commensurate pay;Lack of diagnostic facilities;Due to rising insecurity;Lack of social amenities;Lack of space to do specialist/residency training;Lack of job security;To gain international experience;Lack of insurance against work related risk	Indefinitely	Very unlikely
2021/08/04 6:34:59 PM GMT+1	27	Female	Single		Christianity	MBBS	Ukraine	Public University	Medical Officer	Radiology	3	FCT Abuja	Public Federal Government owned Health Facility	Semi-urban	Unsatisfied	No			Australia;Canada;United Kingdom;United States of America	In the next 2 years	Poor remuneration;Having to work extra hours without commensurate pay;To augment monthly income;Lack of diagnostic facilities;Due to rising insecurity;Lack of social amenities;To pursue international residency training;To acquire further training/skills;Lack of insurance against work related risk	Undecided	Likely
2021/08/04 7:03:53 PM GMT+1	24	Female	Single		Islam	MBBS	Sudan	Private University	Medical Officer	Ophthalmology	2	Kaduna	Public Federal Government owned Health Facility	Urban	Satisfied	Undecided		Uncertainty about Government policies on health;Inadequacy of funding of the health sector;Lack of diagnostic equipments
2021/08/04 7:46:23 PM GMT+1	35	Male	Single		Christianity	MBBS	Nigeria	Public University	Medical Officer	General practice	8years	Kaduna	Public State Government owned Health Facility	Urban	Very unsatisfied	Yes	Service to my country;Desire to maintain family ties;To contribute my quota to the country's health system;In anticipation for a better tomorrow
2021/08/04 8:10:47 PM GMT+1	39 years	Female	Married	Non health worker	Christianity	Fellow (WACP/WACS/NPMCN)	Nigeria	Public University	Fellow (post training)	Family Medicine	15 years	Delta	Public Federal Government owned Health Facility	Semi-urban	Unsatisfied	No			Canada	In the next 2 years	Due to rising insecurity;To acquire further training/skills;To gain international experience	0 - 5 years	Very likely
2021/08/04 8:17:42 PM GMT+1	29	Female	Married	Non health worker	Islam	MPH/MSc	Nigeria	Public University	Medical Officer	Community/Public Health	5	Kaduna	Public Federal Government owned Health Facility	Semi-urban	Very unsatisfied	Undecided		Inadequacy of funding of the health sector;Inadequacy of remuneration;Lack of diagnostic equipments;Rising insecurity;Lack of social amenities;Uncertainty of job security
2021/08/04 8:38:40 PM GMT+1	35	Male	Married	Non health worker	Christianity	Fellow (WACP/WACS/NPMCN)	Nigeria	Public University	Fellow (post training)	Neurology	14	Lagos	Public State Government owned Health Facility	Urban	Unsatisfied	No			Canada	In few months time	Poor remuneration;Lack of diagnostic facilities;Due to rising insecurity;Lack of social amenities;To acquire further training/skills;To gain international experience;Lack of insurance against work related risk	Indefinitely	Unlikely
2021/08/04 9:11:41 PM GMT+1	38	Female	Married	Non health worker	Christianity	Member (WACP/WACS/NPMCN)	Nigeria	Public University	Resident Doctor (in-training)	Community/Public Health	14 years	Lagos	Public Federal Government owned Health Facility	Urban	Unsatisfied	Undecided		Uncertainty about Government policies on health;Inadequacy of funding of the health sector;Inadequacy of remuneration;Lack of diagnostic equipments;Rising insecurity;Lack of social amenities
2021/08/04 9:43:59 PM GMT+1	44	Female	Married	Physician	Christianity	Fellow (WACP/WACS/NPMCN)	Nigeria	Public University	Fellow (post training)	Internal Medicine	20 years	Delta	Public State Government owned Health Facility	Semi-urban	Unsatisfied	Undecided		Uncertainty about Government policies on health;Inadequacy of funding of the health sector;Inadequacy of remuneration;Lack of diagnostic equipments;Rising insecurity;Lack of social amenities;Better opportunities for my children
2021/08/04 10:15:56 PM GMT+1	32	Male	Single		Christianity	MBBS	Nigeria	Public University	Post MBBS awaiting internship	Surgery	6years	Delta	Private Health Facility	Semi-urban	Very unsatisfied	No			Canada;Saudi Arabia;Trinida and Tobago;United Kingdom;United States of America	As soon as the opportunity comes my way	Poor remuneration;Irregular pay;Delayed pay;Lack of diagnostic facilities;Due to rising insecurity;Lack of job security	Undecided	Likely
2021/08/04 10:20:34 PM GMT+1	24	Female	Single		Christianity	MBBS	Nigeria	Public University	Post MBBS awaiting internship	General practice	1 year	Delta	Private Health Facility	Urban	Very unsatisfied	No			United Kingdom	As soon as the opportunity comes my way	Poor remuneration;Irregular pay;Having to work extra hours without commensurate pay;Due to rising insecurity;Lack of social amenities;Lack of space to do specialist/residency training;Lack of job security;Lack of insurance against work related risk	Indefinitely	Very unlikely
2021/08/04 10:22:36 PM GMT+1	24	Male	Single		Christianity	MBBS	Nigeria	Public University	Post MBBS awaiting internship	Radiology	3 months	Delta	Private Health Facility	Semi-urban	Very unsatisfied	No			Australia;Canada;Saudi Arabia;United Arab Emirate (UAE);United Kingdom;United States of America	As soon as I get employment abroad;As soon as the opportunity comes my way	Poor remuneration;Irregular pay;Delayed pay;Having to work extra hours without commensurate pay;To augment monthly income;Lack of diagnostic facilities;Due to rising insecurity;Lack of social amenities;Lack of space to do specialist/residency training;Lack of job security;To pursue international residency training;To acquire further training/skills;To gain international experience;Lack of insuran…	6 - 10 years	Likely
2021/08/04 10:27:44 PM GMT+1	29	Male	Single		Christianity	MBBS	Nigeria	Public University	Post MBBS awaiting internship	Anaesthesia/Intensive Care	1year	Delta	Private Health Facility	Semi-urban	Unsatisfied	No			Australia;Canada;Nertherland;Saudi Arabia;Singapore;United Kingdom	As soon as the opportunity comes my way	Having to work extra hours without commensurate pay;Lack of diagnostic facilities;Due to rising insecurity;Lack of job security;Lack of insurance against work related risk	Indefinitely	Unlikely
2021/08/04 10:32:57 PM GMT+1	27	Male	Single		Christianity	MBBS	Nigeria	Public University	Post MBBS awaiting internship	Anaesthesia/Intensive Care	6	Delta	Private Health Facility	Semi-urban	Very unsatisfied	Undecided		Uncertainty about Government policies on health
2021/08/04 10:46:24 PM GMT+1	38	Female	Married	Non health worker	Christianity	Fellow (WACP/WACS/NPMCN)	Nigeria	Public University	Fellow (post training)	Family Medicine	13 years	Ebonyi	Public Federal Government owned Health Facility	Urban	Unsatisfied	Undecided		Uncertainty about Government policies on health;Inadequacy of funding of the health sector;Inadequacy of remuneration;Lack of diagnostic equipments;Rising insecurity
2021/08/04 11:47:36 PM GMT+1	44	Female	Married	Physician	Islam	Fellow (WACP/WACS/NPMCN)	Nigeria	Public University	Fellow (post training)	Laboratory Medicine	17	Kaduna	Public Federal Government owned Health Facility	Semi-urban	Unsatisfied	Yes	Service to my country;Desire to maintain family ties;To contribute my quota to the country's health system;Practicing elsewhere may require more than licensing
2021/08/05 3:42:10 AM GMT+1	27	Female	Single		Christianity	MBBS	Nigeria	Public University	Medical Officer	Anaesthesia/Intensive Care	2	Bayelsa	Public State Government owned Health Facility	Rural	Very unsatisfied	Undecided		Uncertainty about Government policies on health;Inadequacy of funding of the health sector;Inadequacy of remuneration;Lack of diagnostic equipments;Rising insecurity;Lack of social amenities;Uncertainty of job security
2021/08/05 5:01:57 AM GMT+1	35	Male	Married	Non health worker	Christianity	MBBS	Nigeria	Public University	Medical Officer	General practice	10	Bayelsa	Public State Government owned Health Facility	Rural	Very unsatisfied	Undecided		Uncertainty about Government policies on health;Inadequacy of funding of the health sector;Inadequacy of remuneration;Lack of diagnostic equipments;Rising insecurity;Lack of social amenities
2021/08/05 5:50:05 AM GMT+1	32	Male	Married	Non physician health worker	Christianity	MPH/MSc	Nigeria	Public University	Medical Officer	General practice	7	Enugu	Private Health Facility	Urban	Satisfied	Undecided		Uncertainty about Government policies on health;Inadequacy of funding of the health sector;Inadequacy of remuneration;Lack of diagnostic equipments;Rising insecurity;Lack of social amenities;Uncertainty of job security
2021/08/05 8:00:56 AM GMT+1	33	Male	Married	Physician	Christianity	MBBS	Nigeria	Public University	Medical Officer	Obstetrics & Gynaecology	6	FCT Abuja	Private Health Facility	Urban	Very unsatisfied	Yes	Desire to maintain family ties
2021/08/05 8:16:09 AM GMT+1	42	Male	Married	Non physician health worker	Christianity	Fellow (WACP/WACS/NPMCN)	Nigeria	Public University	Fellow (post training)	Obstetrics & Gynaecology	14	Enugu	Public Federal Government owned Health Facility	Rural	Unsatisfied	Yes	Desire to maintain family ties;I feel it is too late for me to travel outside for professional practice
2021/08/05 8:36:02 AM GMT+1	33	Male	Married	Physician	Christianity	MBBS	Nigeria	Public University	Medical Officer	Radiology	4	Edo	Private Health Facility	Urban	Very unsatisfied	No			Canada;United Kingdom;United States of America	As soon as the opportunity comes my way	Poor remuneration;Having to work extra hours without commensurate pay;To augment monthly income;Lack of diagnostic facilities;Due to rising insecurity;Lack of social amenities;Lack of space to do specialist/residency training;Lack of job security;To pursue international residency training;To acquire further training/skills;To gain international experience;Lack of insurance against work related ri…	Indefinitely	Very unlikely
2021/08/05 8:53:36 AM GMT+1	33	Male	Married	Physician	Christianity	MBBS	Nigeria	Public University	Medical Officer	Ophthalmology	5	Nasarawa	Public State Government owned Health Facility	Rural	Unsatisfied	No			Australia;Canada;United Kingdom;United States of America	In the next 2 years	Poor remuneration;Irregular pay;Delayed pay;Lack of diagnostic facilities;Due to rising insecurity;Lack of social amenities;Lack of space to do specialist/residency training;Lack of job security;To pursue international residency training;To gain international experience;Lack of insurance against work related risk	Undecided	Likely
2021/08/05 8:55:28 AM GMT+1	36	Male	Single		Christianity	MBBS	Nigeria	Public University	Medical Officer	Community/Public Health	4	Benue	Public State Government owned Health Facility	Rural	Very unsatisfied	No			Australia;Saudi Arabia;United Arab Emirate (UAE);United Kingdom	As soon as the opportunity comes my way;In the next 3 - 5 years time	Poor remuneration;Irregular pay;Delayed pay;Having to work extra hours without commensurate pay;Lack of diagnostic facilities;Due to rising insecurity;Lack of social amenities;Lack of job security;To pursue international residency training;To gain international experience;Lack of insurance against work related risk	Indefinitely	Unlikely
2021/08/05 9:10:15 AM GMT+1	28	Male	Single		Christianity	MBBS	Nigeria	Public University	Medical Officer	Obstetrics & Gynaecology	6	Bauchi	Public Federal Government owned Health Facility	Semi-urban	Very unsatisfied	No			Canada;United Kingdom;United States of America	In few months time	Poor remuneration;Having to work extra hours without commensurate pay;Lack of diagnostic facilities;Lack of social amenities;Lack of space to do specialist/residency training;To pursue international residency training;To acquire further training/skills;To gain international experience;Lack of insurance against work related risk	Indefinitely	Very unlikely
2021/08/05 9:10:46 AM GMT+1	34	Male	Married	Physician	Christianity	MPH/MSc	Nigeria	Public University	Medical Officer	Community/Public Health	10	Lagos	Public Federal Government owned Health Facility	Urban	Unsatisfied	No			Canada;United Kingdom	In the next 3 - 5 years time	Poor remuneration;Irregular pay;Delayed pay;Having to work extra hours without commensurate pay;Due to rising insecurity;Lack of social amenities;Lack of space to do specialist/residency training;Lack of job security;Lack of insurance against work related risk	Undecided	Likely
2021/08/05 9:31:45 AM GMT+1	31	Male	Married	Non health worker	Islam	MBBS	Nigeria	Public University	Medical Officer	Radiology	4	Katsina	Public State Government owned Health Facility	Semi-urban	Unsatisfied	Undecided		Uncertainty about Government policies on health;Inadequacy of funding of the health sector;Inadequacy of remuneration;Lack of diagnostic equipments;Rising insecurity;Lack of social amenities;Uncertainty of job security
2021/08/05 9:34:46 AM GMT+1	37	Male	Married	Non health worker	Christianity	MBBS	Nigeria	Public University	Medical Officer	Emergency Medicine	5 years	FCT Abuja	Private Health Facility	Urban	Very unsatisfied	No			United States of America	In few months time	Poor remuneration;Having to work extra hours without commensurate pay;Due to rising insecurity;Lack of social amenities;Lack of job security;To pursue international residency training;To acquire further training/skills;To gain international experience	Indefinitely	Very likely
2021/08/05 9:55:26 AM GMT+1	34	Female	Married	Physician	Christianity	Member (WACP/WACS/NPMCN)	Nigeria	Public University	Resident Doctor (in-training)	Community/Public Health	11	Enugu	Public Federal Government owned Health Facility	Semi-urban	Unsatisfied	No			United Kingdom	In few months time	Poor remuneration;Due to rising insecurity;Lack of social amenities;Lack of job security;To pursue international residency training;To acquire further training/skills;To gain international experience;Lack of insurance against work related risk	6 - 10 years	Likely
2021/08/05 10:43:10 AM GMT+1	36	Female	Married	Physician	Christianity	Member (WACP/WACS/NPMCN)	Nigeria	Public University	Resident Doctor (in-training)	Community/Public Health	12 years	Enugu	Public Federal Government owned Health Facility	Rural	Unsatisfied	Undecided		Uncertainty about Government policies on health;Inadequacy of funding of the health sector;Inadequacy of remuneration;Lack of diagnostic equipments;Rising insecurity;Lack of social amenities;Uncertainty of job security
2021/08/05 11:00:21 AM GMT+1	45	Female	Married	Non health worker	Christianity	Member (WACP/WACS/NPMCN)	Nigeria	Public University	Resident Doctor (in-training)	Community/Public Health	14	Enugu	Public Federal Government owned Health Facility	Semi-urban	Unsatisfied	Undecided		Inadequacy of funding of the health sector
2021/08/05 11:41:25 AM GMT+1	41years Old	Male	Married	Non health worker	Christianity	MBBS	Ukraine	Public University	Medical Officer	Surgery	4yrs	Kaduna	Public Federal Government owned Health Facility	Semi-urban	Very unsatisfied	No			Australia;Canada;United Kingdom;United States of America	In the next 2 years	Poor remuneration;Irregular pay;Having to work extra hours without commensurate pay;To augment monthly income;Due to rising insecurity;Lack of social amenities;Lack of space to do specialist/residency training;Lack of job security;To gain international experience;Lack of insurance against work related risk	Indefinitely	Unlikely
2021/08/05 11:48:35 AM GMT+1	26	Male	Single	Physician	Christianity	MBBS	Nigeria	Public University	Resident Doctor (in-training)	Psychiatry	4	Ogun	Public Federal Government owned Health Facility	Rural	Unsatisfied	Undecided		Uncertainty about Government policies on health;Inadequacy of funding of the health sector;Inadequacy of remuneration;Lack of diagnostic equipments;Rising insecurity;Lack of social amenities;Uncertainty of job security
2021/08/05 11:59:27 AM GMT+1	35	Female	Married	Non health worker	Christianity	MBBS	Nigeria	Public University	Medical Officer	Community/Public Health	11	Akwa Ibom	Non Governmental Organization	Urban	Very unsatisfied	No			Canada;United Kingdom	As soon as I get employment abroad;As soon as the opportunity comes my way	Lack of job security;Better working systems	Indefinitely	Very unlikely
2021/08/05 12:13:56 PM GMT+1	65 years	Female	Married	Non health worker	Christianity	Associate Professor	Russia	Public University	Fellow (post training)	Community/Public Health	34years	Ebonyi	Public Federal Government owned Health Facility	Urban	Unsatisfied	Yes	Desire to maintain family ties;I feel it is too late for me to travel outside for professional practice;I feel age is no longer on my side to travel outside for professional practice;I have regrets staying in Nigeria, my Spouse refused living outside Nigeria. I believe that my Spouse would have joined me if I left considering the situation in the Country now.
2021/08/05 1:11:52 PM GMT+1	37 years	Male	Married	Non health worker	Christianity	MBBS	Nigeria	Public University	Medical Officer	Laboratory Medicine	5 years	Plateau	Faith-based Health Facility	Urban	Unsatisfied	Yes	Desire to maintain family ties
2021/08/05 1:58:51 PM GMT+1	43	Female	Widowed		Christianity	Member (WACP/WACS/NPMCN)	Nigeria	Public University	Resident Doctor (in-training)	Paediatrics	16	Kaduna	Public Federal Government owned Health Facility	Urban	Unsatisfied	Yes	Service to my country;Desire to maintain family ties;To contribute my quota to the country's health system;In anticipation for a better tomorrow
2021/08/05 2:45:10 PM GMT+1	43	Male	Married	Non health worker	Christianity	Member (WACP/WACS/NPMCN)	Nigeria	Public University	Resident Doctor (in-training)	Internal Medicine	13years	Lagos	Public State Government owned Health Facility	Urban	Very unsatisfied	No			Canada	As soon as I get employment abroad	Poor remuneration;Due to rising insecurity;Lack of social amenities	Indefinitely	Very unlikely
2021/08/05 3:02:18 PM GMT+1	30	Male	Married	Non health worker	Islam	MBBS	Nigeria	Public University	Medical Officer	Radiology	4	Kaduna	Public Federal Government owned Health Facility	Urban	Unsatisfied	Undecided		Uncertainty about Government policies on health;Inadequacy of funding of the health sector;Inadequacy of remuneration;Lack of diagnostic equipments;Rising insecurity;Lack of social amenities;Uncertainty of job security
2021/08/05 3:20:19 PM GMT+1	39	Female	Single	Physician	Christianity	Member (WACP/WACS/NPMCN)	Nigeria	Public University	Resident Doctor (in-training)	Community/Public Health	11yrs	Enugu	Public Federal Government owned Health Facility	Rural	Unsatisfied	Undecided		Uncertainty about Government policies on health;Inadequacy of funding of the health sector;Inadequacy of remuneration;Lack of diagnostic equipments;Rising insecurity;Lack of social amenities;Uncertainty of job security
2021/08/05 6:02:50 PM GMT+1	39	Female	Married		Christianity	Fellow (WACP/WACS/NPMCN)	Nigeria	Public University	Fellow (post training)	Community/Public Health	10	Enugu	Public Federal Government owned Health Facility	Semi-urban	Satisfied	Yes	Service to my country;To contribute my quota to the country's health system;In anticipation for a better tomorrow
2021/08/05 7:01:39 PM GMT+1	35	Female	Married	Non health worker	Christianity	MBBS	Nigeria	Public University	Resident Doctor (in-training)	Family Medicine	4 years	Cross River	Public Federal Government owned Health Facility	Urban	Unsatisfied	Undecided		Uncertainty about Government policies on health;Inadequacy of funding of the health sector;Inadequacy of remuneration;Lack of diagnostic equipments;Rising insecurity;Lack of social amenities
2021/08/05 10:33:34 PM GMT+1	38	Female	Married	Non health worker	Christianity	MBBS	Nigeria	Public University	Medical Officer	Obstetrics & Gynaecology	9 years post NYSC	Lagos	Private Health Facility	Urban	Very unsatisfied	Yes	Desire to maintain family ties
2021/08/05 11:36:49 PM GMT+1	30yrs	Female	Married	Non health worker	Christianity	MBBS	Nigeria	Public University	Medical Officer	Family Medicine	4yrs	Delta	Public State Government owned Health Facility	Urban	Unsatisfied	No		Uncertainty about Government policies on health	United Kingdom	As soon as the opportunity comes my way	Poor remuneration	Indefinitely	Unlikely
2021/08/06 7:01:38 AM GMT+1	49	Male	Married	Non health worker	Christianity	Fellow (WACP/WACS/NPMCN)	Nigeria	Public University	Fellow (post training)	Family Medicine	23 years	Ebonyi	Public Federal Government owned Health Facility	Urban	Unsatisfied	Undecided		Uncertainty about Government policies on health;Inadequacy of funding of the health sector;Inadequacy of remuneration
2021/08/06 7:05:24 AM GMT+1	42	Female	Married	Non health worker	Christianity	Fellow (WACP/WACS/NPMCN)	Nigeria	Public University	Fellow (post training)	Community/Public Health	19	Rivers	Private Health Facility	Urban	Very satisfied	Undecided		Uncertainty about Government policies on health;Rising insecurity
2021/08/06 7:28:08 AM GMT+1	42	Male	Married	Non physician health worker	Christianity	Fellow (WACP/WACS/NPMCN)	Nigeria	Public University	Fellow (post training)	Surgery	15	Delta	Public Federal Government owned Health Facility	Urban	Unsatisfied	Undecided		Uncertainty about Government policies on health;Inadequacy of remuneration;Lack of diagnostic equipments;Rising insecurity;Lack of social amenities	United Kingdom;United States of America
2021/08/06 7:50:06 AM GMT+1	64years	Female	Married	Non health worker	Christianity	Associate Professor	Nigeria	Public University	Fellow (post training)	Community/Public Health	40 years	Enugu	Public Federal Government owned Health Facility	Urban	Unsatisfied	Yes	Service to my country;Desire to maintain family ties;To contribute my quota to the country's health system;In anticipation for a better tomorrow;I feel it is too late for me to travel outside for professional practice;I feel age is no longer on my side to travel outside for professional practice
2021/08/06 7:56:27 AM GMT+1	39	Female	Married	Non health worker	Christianity	Fellow (WACP/WACS/NPMCN)	Nigeria	Public University	Fellow (post training)	Community/Public Health	14	Enugu	Public Federal Government owned Health Facility	Urban	Satisfied	Undecided		Uncertainty about Government policies on health;Rising insecurity
2021/08/06 8:03:27 AM GMT+1	48	Female	Married	Non health worker	Christianity	Associate Professor	Nigeria	Public University	Fellow (post training)	Community/Public Health	21	Plateau	Public Federal Government owned Health Facility	Urban	Unsatisfied	Yes	Desire to maintain family ties;I feel age is no longer on my side to travel outside for professional practice
2021/08/06 8:05:33 AM GMT+1	33yrs	Female	Married	Non health worker	Christianity	MPH/MSc	Nigeria	Public University	Medical Officer	Anaesthesia/Intensive Care	8 yrs	Enugu	Public Federal Government owned Health Facility	Semi-urban	Unsatisfied	No			Canada;Switzerland;United Kingdom	As soon as I get employment abroad;As soon as the opportunity comes my way	Poor remuneration	Indefinitely	Unlikely
2021/08/06 8:45:14 AM GMT+1	30	Male	Single		Christianity	MBBS	Nigeria	Public University	Medical Officer	Surgery	2yrs	FCT Abuja	Public Federal Government owned Health Facility	Urban	Unsatisfied	No			Australia;Canada;Saudi Arabia	As soon as the opportunity comes my way	Poor remuneration;Irregular pay;Delayed pay;Having to work extra hours without commensurate pay;To augment monthly income;To acquire further training/skills;To gain international experience	More than 10 years	Likely
2021/08/06 8:47:57 AM GMT+1	37	Female	Married	Physician	Christianity	Member (WACP/WACS/NPMCN)	Nigeria	Public University	Resident Doctor (in-training)	Obstetrics & Gynaecology	10	Ebonyi	Public Federal Government owned Health Facility	Urban	Unsatisfied	Yes	Service to my country;Desire to maintain family ties;To contribute my quota to the country's health system;In anticipation for a better tomorrow
2021/08/06 9:07:43 AM GMT+1	39	Male	Married	Non health worker	Christianity	MBBS	Nigeria	Public University	Medical Officer	Radiology	11years	Bornu	Public Federal Government owned Health Facility	Rural	Unsatisfied	No			United Kingdom	In the next 2 years	Poor remuneration;Lack of diagnostic facilities;Due to rising insecurity;To gain international experience	Indefinitely	Very unlikely
2021/08/06 9:51:14 AM GMT+1	35	Female	Married	Non health worker	Christianity	Member (WACP/WACS/NPMCN)	Nigeria	Public University	Resident Doctor (in-training)	Community/Public Health	11	Plateau	Public Federal Government owned Health Facility	Urban	Satisfied	No			Canada	In the next 3 - 5 years time	To augment monthly income;Due to rising insecurity;To join family members living abroad;To acquire further training/skills;To gain international experience	Indefinitely	Likely
2021/08/06 9:56:13 AM GMT+1	37	Female	Married	Physician	Christianity	Fellow (WACP/WACS/NPMCN)	Nigeria	Public University	Fellow (post training)	Community/Public Health	14	Sokoto	Public Federal Government owned Health Facility	Urban	Unsatisfied	No			United Kingdom	As soon as the opportunity comes my way;In the next 2 years	Poor remuneration;Due to rising insecurity;Lack of social amenities;To acquire further training/skills;To gain international experience	Indefinitely	Very unlikely
2021/08/06 10:08:16 AM GMT+1	43	Female	Married	Non health worker	Christianity	Member (WACP/WACS/NPMCN)	Nigeria	Public University	Resident Doctor (in-training)	Community/Public Health	5	Rivers	Public Federal Government owned Health Facility	Urban	Very unsatisfied	No			Any abroad country	As soon as I get employment abroad;As soon as the opportunity comes my way;As soon as I finish up residency training;In few months time;Any time	Irregular pay;Delayed pay;Having to work extra hours without commensurate pay;Due to rising insecurity;Lack of social amenities;To pursue international residency training;To acquire further training/skills;To gain international experience;Lack of insurance against work related risk	Undecided	Unlikely
2021/08/06 10:09:04 AM GMT+1	35	Female	Single		Islam	MBBS	Ukraine	Public University	Medical Officer	General practice	8	Enugu	Public Federal Government owned Health Facility	Urban	Very unsatisfied	No		Uncertainty about Government policies on health;Inadequacy of funding of the health sector;Inadequacy of remuneration;Lack of diagnostic equipments;Rising insecurity;Lack of social amenities;Uncertainty of job security;Difficulty in getting placement for residency	Canada;United Kingdom;United States of America	As soon as the opportunity comes my way	Poor remuneration;Having to work extra hours without commensurate pay;Lack of diagnostic facilities;Due to rising insecurity;Lack of social amenities;Lack of space to do specialist/residency training;Lack of insurance against work related risk	Indefinitely	Very unlikely
2021/08/06 10:14:08 AM GMT+1	35	Female	Single		Islam	Fellow (WACP/WACS/NPMCN)	Nigeria	Public University	Fellow (post training)	Community/Public Health	10	Sokoto	Public Federal Government owned Health Facility	Urban	Unsatisfied	Undecided		Lack of job fulfillment
2021/08/06 10:58:39 AM GMT+1	45	Male	Married	Non physician health worker	Christianity	Fellow (WACP/WACS/NPMCN)	Nigeria	Public University	Fellow (post training)	Community/Public Health	14	Kaduna	Public Federal Government owned Health Facility	Semi-urban	Satisfied	Undecided		Uncertainty about Government policies on health;Inadequacy of funding of the health sector;Inadequacy of remuneration;Lack of diagnostic equipments;Rising insecurity;Lack of social amenities;Uncertainty of job security
2021/08/06 11:51:56 AM GMT+1	46	Male	Married	Non health worker	Islam	Fellow (WACP/WACS/NPMCN)	Nigeria	Public University	Fellow (post training)	Community/Public Health	19	Gombe	Public Federal Government owned Health Facility	Urban	Satisfied	Yes	Service to my country;Desire to maintain family ties
2021/08/06 2:54:51 PM GMT+1	47	Male	Married	Physician	Christianity	Professor	Nigeria	Public University	Fellow (post training)	Internal Medicine	23	Ekiti	Public Federal Government owned Health Facility	Semi-urban	Satisfied	Yes	Service to my country;Desire to maintain family ties;To contribute my quota to the country's health system
2021/08/06 3:09:29 PM GMT+1	41	Male	Married	Non health worker	Islam	Fellow (WACP/WACS/NPMCN)	Nigeria	Public University	Fellow (post training)	Community/Public Health	12	Gombe	Public Federal Government owned Health Facility	Urban	Unsatisfied	Yes	Service to my country;To contribute my quota to the country's health system;In anticipation for a better tomorrow;I feel it is too late for me to travel outside for professional practice;I feel age is no longer on my side to travel outside for professional practice;I am not yet sure of the prospects/opportunity for my specialization outside the shores of this country
2021/08/06 3:13:03 PM GMT+1	42	Male	Single		Christianity	Fellow (WACP/WACS/NPMCN)	Nigeria	Public University	Fellow (post training)	Internal Medicine	17 years	Kwara	Public Federal Government owned Health Facility	Urban	Unsatisfied	No			Saudi Arabia	In the next 2 years	Poor remuneration;To augment monthly income;Due to rising insecurity;Lack of social amenities;To acquire further training/skills;To gain international experience	0 - 5 years	Likely
2021/08/06 5:21:05 PM GMT+1	51	Male	Married	Non health worker	Christianity	Associate Professor	Nigeria	Public University	Fellow (post training)	Laboratory Medicine	26 years	Enugu	Public State Government owned Health Facility	Urban	Unsatisfied	Yes	Migration can be humiliating
2021/08/06 5:29:13 PM GMT+1	51	Male	Married	Non health worker	Islam	Associate Professor	Nigeria	Public University	Fellow (post training)	Ophthalmology	24	Kaduna	Public Federal Government owned Health Facility	Semi-urban	Unsatisfied	Undecided		Inadequacy of remuneration;Lack of diagnostic equipments;Rising insecurity
2021/08/06 7:21:26 PM GMT+1	40 years	Male	Married	Non health worker	Islam	MBBS	Nigeria	Public University	Medical Officer	Surgery	14 years	Yobe	Public Federal Government owned Health Facility	Semi-urban	Satisfied	Yes	Service to my country;To contribute my quota to the country's health system;I want to contribute my quota to military service
2021/08/06 10:43:56 PM GMT+1	38	Male	Married	Non physician health worker	Christianity	MBBS	Nigeria	Public University	Medical Officer	Family Medicine	11 years	Enugu	Public Federal Government owned Health Facility	Urban	Unsatisfied	No			United Kingdom	As soon as I get employment abroad	Poor remuneration;Irregular pay;Having to work extra hours without commensurate pay	0 - 5 years	Likely
2021/08/07 9:56:44 AM GMT+1	52 years	Male	Married	Non health worker	Christianity	Professor	Nigeria	Public University	Fellow (post training)	Obstetrics & Gynaecology	30 years	Benue	Public State Government owned Health Facility	Urban	Very unsatisfied	Undecided	In anticipation for a better tomorrow	Inadequacy of funding of the health sector	Saudi Arabia	In few months time	Poor remuneration;Irregular pay;Delayed pay;Lack of diagnostic facilities;Due to rising insecurity;Lack of social amenities;To gain international experience	0 - 5 years	Likely
2021/08/07 10:04:47 AM GMT+1	33	Male	Single		Christianity	MBBS	Nigeria	Public University	Medical Officer	Surgery	6 years	FCT Abuja	Public State Government owned Health Facility	Semi-urban	Unsatisfied	No			Australia;United Arab Emirate (UAE);United Kingdom	In few months time	Poor remuneration;Irregular pay;Delayed pay;Having to work extra hours without commensurate pay;To augment monthly income;Lack of diagnostic facilities;Lack of space to do specialist/residency training;To pursue international residency training	Indefinitely	Likely
2021/08/07 10:05:13 AM GMT+1	30	Female	Married	Non health worker	Christianity	MBBS	Nigeria	Public University	Resident Doctor (in-training)	Paediatrics	6 years	Imo	Public Federal Government owned Health Facility	Urban	Unsatisfied	No			United Kingdom		Poor remuneration;Having to work extra hours without commensurate pay;Lack of diagnostic facilities;Due to rising insecurity;Lack of social amenities;To acquire further training/skills;To gain international experience	Undecided	Unlikely
2021/08/07 10:26:22 AM GMT+1	38	Male	Married	Physician	Christianity	Member (WACP/WACS/NPMCN)	Nigeria	Public University	Resident Doctor (in-training)	Internal Medicine	10	Gombe	Public Federal Government owned Health Facility	Semi-urban	Very unsatisfied	No			Australia;Ireland;Switzerland;United Arab Emirate (UAE);United Kingdom;United States of America	As soon as I finish up residency training	Poor remuneration;Irregular pay;Delayed pay;Having to work extra hours without commensurate pay;Lack of diagnostic facilities;Due to rising insecurity;Lack of social amenities;Lack of job security;To acquire further training/skills;To gain international experience;Lack of insurance against work related risk	Indefinitely	Very unlikely
2021/08/07 10:31:50 AM GMT+1	39years	Male	Married	Non health worker	Christianity	Member (WACP/WACS/NPMCN)	Nigeria	Public University	Resident Doctor (in-training)	ENT	12 years	Enugu	Public Federal Government owned Health Facility	Rural	Unsatisfied	Undecided		Uncertainty about Government policies on health;Inadequacy of funding of the health sector;Inadequacy of remuneration;Lack of diagnostic equipments;Rising insecurity;Lack of social amenities;Uncertainty of job security
2021/08/07 10:55:05 AM GMT+1	38	Female	Married	Physician	Christianity	Fellow (WACP/WACS/NPMCN)	Nigeria	Public University	Fellow (post training)	Community/Public Health	13	Abia	Public Federal Government owned Health Facility	Urban	Very unsatisfied	No			Canada	In the next 2 years	Poor remuneration;Irregular pay;Delayed pay;Having to work extra hours without commensurate pay;To augment monthly income;Lack of diagnostic facilities;Due to rising insecurity;Lack of social amenities;Lack of space to do specialist/residency training;Lack of job security;To acquire further training/skills;To gain international experience;Lack of insurance against work related risk	Indefinitely	Very unlikely
2021/08/07 10:56:04 AM GMT+1	39	Male	Married	Non physician health worker	Christianity	MPH/MSc	Nigeria	Public University	Medical Officer	Community/Public Health	9 year's	Benue	Non Governmental Organization	Urban	Satisfied	Undecided		Uncertainty about Government policies on health;Inadequacy of funding of the health sector;Inadequacy of remuneration;Rising insecurity;Lack of social amenities;Uncertainty of job security	Canada	As soon as the opportunity comes my way	Poor remuneration;Lack of diagnostic facilities;Lack of job security	More than 10 years	Unlikely
2021/08/07 11:28:46 AM GMT+1	36	Male	Married	Non health worker	Christianity	Member (WACP/WACS/NPMCN)	Nigeria	Public University	Resident Doctor (in-training)	Internal Medicine	11 years	Imo	Public Federal Government owned Health Facility	Urban	Unsatisfied	Yes	Service to my country;Desire to maintain family ties;To contribute my quota to the country's health system;In anticipation for a better tomorrow
2021/08/07 11:37:28 AM GMT+1	33	Male	Single		Christianity	MBBS	Nigeria	Public University	Medical Officer	Laboratory Medicine	4	Benue	Public State Government owned Health Facility	Semi-urban	Unsatisfied	Undecided		Uncertainty about Government policies on health;Inadequacy of funding of the health sector;Inadequacy of remuneration;Rising insecurity;Lack of social amenities;Uncertainty of job security
2021/08/07 11:38:33 AM GMT+1	55	Male	Married	Non health worker	Christianity	MPH/MSc	Nigeria	Public University	Medical Officer	Community/Public Health	26	FCT Abuja	Public Federal Government owned Health Facility	Urban	Unsatisfied	Yes	I feel it is too late for me to travel outside for professional practice;I feel age is no longer on my side to travel outside for professional practice
2021/08/07 11:54:55 AM GMT+1	35	Male	Married		Christianity	Member (WACP/WACS/NPMCN)	Nigeria	Public University	Resident Doctor (in-training)	Surgery	11	Imo	Public Federal Government owned Health Facility	Urban	Very unsatisfied	No			United Kingdom	In the next 2 years	Poor remuneration;Having to work extra hours without commensurate pay;Lack of diagnostic facilities;Due to rising insecurity;Lack of social amenities;Lack of job security;To pursue international residency training;To acquire further training/skills;To gain international experience;Lack of insurance against work related risk	Indefinitely	Unlikely
2021/08/07 12:02:52 PM GMT+1	48	Male	Married	Non health worker	Christianity	Member (WACP/WACS/NPMCN)	Nigeria	Public University	Resident Doctor (in-training)	Laboratory Medicine	15	Plateau	Public Federal Government owned Health Facility	Urban	Very unsatisfied	No			United Kingdom	As soon as I get employment abroad	To pursue international residency training	Indefinitely	Very unlikely
2021/08/07 1:30:19 PM GMT+1	75yrs	Male	Married	Non physician health worker	Christianity	Fellow (WACP/WACS/NPMCN)	Nigeria	Public University	Fellow (post training)	Surgery	47years	Enugu	Private Health Facility	Urban	Unsatisfied	Yes	To contribute my quota to the country's health system	Inadequacy of funding of the health sector
2021/08/07 1:34:08 PM GMT+1	35 years	Male	Married	Non health worker	Christianity	Member (WACP/WACS/NPMCN)	Nigeria	Public University	Resident Doctor (in-training)	Orthopaedics	11 years	Enugu	Public Federal Government owned Health Facility	Urban	Unsatisfied	Undecided		Uncertainty about Government policies on health;Inadequacy of funding of the health sector;Inadequacy of remuneration;Lack of diagnostic equipments;Rising insecurity;Lack of social amenities;Uncertainty of job security
2021/08/07 1:46:07 PM GMT+1	50	Male	Married	Non health worker	Christianity	Professor	Nigeria	Public University	Fellow (post training)	Obstetrics & Gynaecology	26	Plateau	Public Federal Government owned Health Facility	Urban	Unsatisfied	Yes	Service to my country;Desire to maintain family ties;To contribute my quota to the country's health system;In anticipation for a better tomorrow
2021/08/07 1:49:40 PM GMT+1	42 years	Female	Married	Non health worker	Christianity	Member (WACP/WACS/NPMCN)	Nigeria	Public University	Resident Doctor (in-training)	Psychiatry	12years	Enugu	Public Federal Government owned Health Facility	Urban	Unsatisfied	No			United Kingdom	As soon as the opportunity comes my way;As soon as I finish up residency training;In the next 3 - 5 years time	Poor remuneration;Irregular pay;Delayed pay;Having to work extra hours without commensurate pay;To augment monthly income;Lack of diagnostic facilities;Lack of social amenities;Lack of job security;To acquire further training/skills;To gain international experience;Lack of insurance against work related risk	More than 10 years	Very likely
2021/08/07 2:10:31 PM GMT+1	38	Male	Married	Non physician health worker	Christianity	Fellow (WACP/WACS/NPMCN)	Nigeria	Public University	Fellow (post training)	Internal Medicine	14	Ebonyi	Public Federal Government owned Health Facility	Urban	Unsatisfied	Undecided		Uncertainty about Government policies on health;Inadequacy of funding of the health sector;Inadequacy of remuneration;Lack of diagnostic equipments;Rising insecurity;Lack of social amenities;Uncertainty of job security
2021/08/07 2:24:46 PM GMT+1	48	Male	Married	Non health worker	Christianity	Bachelor of Pharmacy (B.Pharm)	Nigeria	Public University	Medical Officer	Orthopaedics	6 years	Benue	Public State Government owned Health Facility	Semi-urban	Very unsatisfied	Undecided		Uncertainty about Government policies on health	Australia	As soon as I get employment abroad	Poor remuneration;Irregular pay;Delayed pay;Having to work extra hours without commensurate pay;Lack of diagnostic facilities;Due to rising insecurity;Lack of social amenities;Lack of space to do specialist/residency training;Lack of insurance against work related risk	Indefinitely	Unlikely
2021/08/07 2:49:28 PM GMT+1	30	Male	Single		Christianity	MBBS	Nigeria	Public University	Medical Officer	Family Medicine	2	Cross River	Private Health Facility	Semi-urban	Very unsatisfied	No			Canada;Japan;Switzerland	In the next 3 - 5 years time
2021/08/07 2:53:28 PM GMT+1	30	Female	Single		Christianity	Member (WACP/WACS/NPMCN)	Nigeria	Public University	Resident Doctor (in-training)	Psychiatry	4years	Enugu	Public Federal Government owned Health Facility	Urban	Satisfied	Undecided		Uncertainty about Government policies on health;Inadequacy of funding of the health sector;Rising insecurity;Lack of social amenities
2021/08/07 2:58:41 PM GMT+1	32years	Female	Married	Non health worker	Christianity	MBBS	Nigeria	Public University	Medical Officer	Paediatrics	5	FCT Abuja	Public State Government owned Health Facility	Urban	Unsatisfied	Yes	Service to my country;Desire to maintain family ties;To contribute my quota to the country's health system		United Kingdom	In few months time		0 - 5 years	Likely
2021/08/07 3:51:14 PM GMT+1	28	Male	Single		Islam	Member (WACP/WACS/NPMCN)	Nigeria	Public University	Resident Doctor (in-training)	Surgery	5 years	Ogun	Public Federal Government owned Health Facility	Semi-urban	Unsatisfied	No		Uncertainty about Government policies on health;Inadequacy of funding of the health sector;Inadequacy of remuneration;Lack of diagnostic equipments;Rising insecurity;Lack of social amenities;Uncertainty of job security	United Kingdom	In the next 2 years	Poor remuneration;Irregular pay;Delayed pay;Having to work extra hours without commensurate pay;To augment monthly income;Lack of diagnostic facilities;Due to rising insecurity;Lack of social amenities;Lack of space to do specialist/residency training;To join family members living abroad;Lack of job security;To pursue international residency training;To acquire further training/skills;To gain int…	Indefinitely	Very unlikely
2021/08/07 4:56:20 PM GMT+1	29	Male	Single		Islam	MPH/MSc	Nigeria	Public University	Medical Officer	Paediatrics	3	Kano	Public State Government owned Health Facility	Urban	Very unsatisfied	No			Saudi Arabia;United Kingdom	As soon as I get employment abroad	Poor remuneration;Irregular pay;Delayed pay;Having to work extra hours without commensurate pay;To augment monthly income;Lack of diagnostic facilities;Due to rising insecurity;Lack of social amenities;To pursue international residency training;To acquire further training/skills;To gain international experience	More than 10 years	Likely
2021/08/07 5:13:40 PM GMT+1	39years	Male	Married	Non health worker	Christianity	Member (WACP/WACS/NPMCN)	Nigeria	Public University	Resident Doctor (in-training)	Psychiatry	11years	Cross River	Public Federal Government owned Health Facility	Urban	Unsatisfied	Yes	Service to my country;Desire to maintain family ties;To contribute my quota to the country's health system;In anticipation for a better tomorrow;I feel it is too late for me to travel outside for professional practice;I feel age is no longer on my side to travel outside for professional practice
2021/08/07 6:03:33 PM GMT+1	38	Male	Married	Non health worker	Christianity	Member (WACP/WACS/NPMCN)	Nigeria	Public University	Resident Doctor (in-training)	Obstetrics & Gynaecology	11	Imo	Public Federal Government owned Health Facility	Urban	Very unsatisfied	No			Australia;Canada;Saudi Arabia;United Kingdom;United States of America	As soon as I finish up residency training	Poor remuneration;Irregular pay;Delayed pay;Having to work extra hours without commensurate pay;To augment monthly income;Lack of diagnostic facilities;Due to rising insecurity;Lack of social amenities;Lack of job security;To acquire further training/skills;To gain international experience;Lack of insurance against work related risk;No sincerity on the part of the leaders to make things better	Indefinitely	Very unlikely
2021/08/07 6:36:30 PM GMT+1	40	Female	Widowed		Christianity	Fellow (WACP/WACS/NPMCN)	Nigeria	Public University	Fellow (post training)	Psychiatry	15	FCT Abuja	Private Health Facility	Urban	Unsatisfied	Undecided		Uncertainty about Government policies on health;Inadequacy of funding of the health sector;Inadequacy of remuneration;Lack of diagnostic equipments;Rising insecurity;Lack of social amenities;Uncertainty of job security;Corruption and embezzlement of retirement benefits
2021/08/07 6:40:49 PM GMT+1	35	Female	Married	Physician	Christianity	Member (WACP/WACS/NPMCN)	Nigeria	Public University	Resident Doctor (in-training)	Obstetrics & Gynaecology	10	Imo	Public Federal Government owned Health Facility	Urban	Very unsatisfied	Undecided		Uncertainty about Government policies on health;Inadequacy of funding of the health sector;Inadequacy of remuneration;Lack of diagnostic equipments;Rising insecurity;Lack of social amenities;Uncertainty of job security
2021/08/07 6:43:57 PM GMT+1	45	Female	Married	Physician	Christianity	Fellow (WACP/WACS/NPMCN)	Nigeria	Public University	Fellow (post training)	Community/Public Health	21	Anambra	Public State Government owned Health Facility	Urban	Satisfied	Yes	Desire to maintain family ties
2021/08/07 7:05:52 PM GMT+1	54	Female	Married	Non health worker	Christianity	Fellow (WACP/WACS/NPMCN)	Nigeria	Public University	Fellow (post training)	Internal Medicine	29 years	FCT Abuja	Public Federal Government owned Health Facility	Urban	Very unsatisfied	Undecided		Inadequacy of funding of the health sector;Inadequacy of remuneration;Lack of diagnostic equipments;Rising insecurity;Lack of social amenities
2021/08/07 7:16:27 PM GMT+1	28	Female	Married	Physician	Christianity	MBBS	Ukraine	Public University	Medical Officer	Orthopaedics	3	Anambra	Public State Government owned Health Facility	Semi-urban	Very unsatisfied	No			United Kingdom	As soon as I get employment abroad;As soon as the opportunity comes my way;In few months time	Poor remuneration;Irregular pay;Delayed pay;Having to work extra hours without commensurate pay;To augment monthly income;Due to rising insecurity;Lack of social amenities;Lack of job security;To acquire further training/skills;To gain international experience;Lack of insurance against work related risk	Indefinitely	Unlikely
2021/08/07 7:18:06 PM GMT+1	30	Female	Married	Physician	Christianity	MBBS	Nigeria	Public University	Resident Doctor (in-training)	Family Medicine	3	Anambra	Public State Government owned Health Facility	Urban	Unsatisfied	Undecided		Inadequacy of funding of the health sector;Inadequacy of remuneration;Rising insecurity;Lack of social amenities;Uncertainty of job security
2021/08/07 7:30:01 PM GMT+1	33	Male	Married	Non health worker	Christianity	Member (WACP/WACS/NPMCN)	Nigeria	Public University	Resident Doctor (in-training)	Ophthalmology	7	FCT Abuja	Public Federal Government owned Health Facility	Semi-urban	Unsatisfied	No			Australia	As soon as I finish up residency training;In the next 2 years	Poor remuneration;Irregular pay;Having to work extra hours without commensurate pay;Lack of diagnostic facilities;Due to rising insecurity;Lack of social amenities;Lack of job security;To acquire further training/skills;Lack of insurance against work related risk	Indefinitely	Unlikely
2021/08/07 7:34:39 PM GMT+1	37	Male	Married	Non health worker	Christianity	MBBS	Nigeria	Public University	Resident Doctor (in-training)	Internal Medicine	10years	Nasarawa	Public Federal Government owned Health Facility	Semi-urban	Unsatisfied	Undecided		Inadequacy of funding of the health sector;Inadequacy of remuneration;Lack of diagnostic equipments;Rising insecurity;Lack of social amenities
2021/08/07 8:58:27 PM GMT+1	49	Female	Single		Christianity	Member (WACP/WACS/NPMCN)	Nigeria	Public University	Resident Doctor (in-training)	Surgery	15	FCT Abuja	Public Federal Government owned Health Facility	Urban	Very unsatisfied	Undecided		Uncertainty about Government policies on health;Inadequacy of funding of the health sector;Inadequacy of remuneration;Lack of diagnostic equipments;Rising insecurity;Lack of social amenities;Uncertainty of job security
2021/08/07 10:16:05 PM GMT+1	35	Female	Married	Physician	Christianity	MBBS	Nigeria	Public University	Resident Doctor (in-training)	Community/Public Health	6yrs	Enugu	Public Federal Government owned Health Facility	Urban	Unsatisfied	Undecided		Uncertainty about Government policies on health;Inadequacy of funding of the health sector;Inadequacy of remuneration;Rising insecurity;Lack of social amenities;Uncertainty of job security
2021/08/07 10:16:08 PM GMT+1	33	Female	Married	Physician	Christianity	MPH/MSc	Nigeria	Public University	Resident Doctor (in-training)	Radiology	7	FCT Abuja	Public Federal Government owned Health Facility	Urban	Very unsatisfied	Undecided		All of the above
2021/08/08 12:15:54 AM GMT+1	48	Female	Married	Non health worker	Islam	MPH/MSc	Nigeria	Public University	Medical Officer	Family Medicine	20	FCT Abuja	Private Health Facility	Urban	Satisfied	Yes	Desire to maintain family ties	Inadequacy of funding of the health sector;Uncertainty of job security
2021/08/08 4:52:02 AM GMT+1	46	Female	Married	Non health worker	Christianity	Fellow (WACP/WACS/NPMCN)	Nigeria	Public University	Fellow (post training)	Community/Public Health	21	Cross River	Public Federal Government owned Health Facility	Urban	Very unsatisfied	Undecided		Uncertainty about Government policies on health;Inadequacy of funding of the health sector;Inadequacy of remuneration;Lack of diagnostic equipments;Rising insecurity;Lack of social amenities;Uncertainty of job security	Qatar;Saudi Arabia;United Kingdom;United States of America	As soon as the opportunity comes my way	Poor remuneration;Irregular pay;Delayed pay;Having to work extra hours without commensurate pay;To augment monthly income;Lack of diagnostic facilities;Due to rising insecurity;Lack of social amenities;Lack of job security;Lack of insurance against work related risk	Undecided	Likely
2021/08/08 6:32:26 AM GMT+1	35	Male	Married	Non physician health worker	Christianity	MBBS	Nigeria	Public University	Medical Officer	General practice	9years	Anambra	Private Health Facility	Semi-urban	Unsatisfied	No			United Kingdom	As soon as I get employment abroad	Poor remuneration;Delayed pay;Having to work extra hours without commensurate pay;To augment monthly income;Lack of diagnostic facilities;Due to rising insecurity;Lack of social amenities;Lack of space to do specialist/residency training;To acquire further training/skills;To gain international experience	More than 10 years	Very unlikely
2021/08/08 7:49:03 AM GMT+1	36	Male	Married	Non health worker	Christianity	MBBS	Nigeria	Public University	Medical Officer	Psychiatry	9	Sokoto	Public State Government owned Health Facility	Rural	Very unsatisfied	No			Any country far away from here with better treatment of doctors	As soon as I get employment abroad	Poor remuneration;Lack of diagnostic facilities;Due to rising insecurity;Lack of social amenities;Lack of job security;To acquire further training/skills;Lack of insurance against work related risk	Indefinitely	Very unlikely
2021/08/08 11:23:37 AM GMT+1	38	Male	Married	Non health worker	Christianity	Fellow (WACP/WACS/NPMCN)	Nigeria	Public University	Fellow (post training)	Family Medicine	15	Benue	Public Federal Government owned Health Facility	Urban	Unsatisfied	Undecided		Uncertainty about Government policies on health;Inadequacy of funding of the health sector;Rising insecurity;Lack of social amenities		As soon as the opportunity comes my way
2021/08/09 4:22:22 AM GMT+1	49	Male	Married	Non physician health worker	Christianity	MBBS	Nigeria	Public University	Medical Officer	Internal Medicine	8 years.	Cross River	Private Health Facility	Rural	Unsatisfied	Yes	Desire to maintain family ties
2021/08/09 6:35:40 AM GMT+1	34	Male	Married	Non health worker	Christianity	Member (WACP/WACS/NPMCN)	Nigeria	Public University	Resident Doctor (in-training)	Obstetrics & Gynaecology	9	Osun	Public Federal Government owned Health Facility	Semi-urban	Satisfied	Yes	Service to my country;To contribute my quota to the country's health system;In anticipation for a better tomorrow	Uncertainty about Government policies on health;Inadequacy of funding of the health sector;Inadequacy of remuneration;Lack of diagnostic equipments;Rising insecurity;Lack of social amenities
2021/08/09 7:53:41 AM GMT+1	32	Male	Single		Christianity	MBBS	Nigeria	Public University	Medical Officer	Surgery	3 Years	Benue	Faith-based Health Facility	Rural	Very unsatisfied	Undecided		Uncertainty about Government policies on health
2021/08/09 5:41:37 PM GMT+1	40	Female	Married	Physician	Christianity	Fellow (WACP/WACS/NPMCN)	Nigeria	Public University	Fellow (post training)	Surgery	16years	Ebonyi	Public Federal Government owned Health Facility	Urban	Unsatisfied	No			Ireland	As soon as I get employment abroad	Poor remuneration;Due to rising insecurity;Lack of insurance against work related risk	More than 10 years	Unlikely
2021/08/09 5:52:39 PM GMT+1	26	Female	Married	Physician	Christianity	MBBS	Nigeria	Public University	Medical Officer	Community/Public Health	1	FCT Abuja	Public Federal Government owned Health Facility	Semi-urban	Very unsatisfied	No			Australia;United Kingdom;United States of America	As soon as I get employment abroad	Poor remuneration;Irregular pay;Delayed pay;Having to work extra hours without commensurate pay;Lack of diagnostic facilities;Due to rising insecurity;Lack of social amenities;Lack of job security;To acquire further training/skills;To gain international experience;Lack of insurance against work related risk	Indefinitely	Very unlikely
2021/08/09 10:33:42 PM GMT+1	40yrs	Male	Married	Non health worker	Christianity	Fellow (WACP/WACS/NPMCN)	Nigeria	Public University	Fellow (post training)	Laboratory Medicine	11yrs	Ebonyi	Public Federal Government owned Health Facility	Urban	Unsatisfied	Undecided		Uncertainty about Government policies on health;Inadequacy of remuneration
2021/08/11 7:41:10 AM GMT+1	29	Female	Married	Non physician health worker	Christianity	MBBS	Ukraine	Public University	Resident Doctor (in-training)	Community/Public Health	5	Bayelsa	Public Federal Government owned Health Facility	Semi-urban	Satisfied	No			United Kingdom	In few months time	To augment monthly income;Due to rising insecurity;Lack of social amenities;To pursue international residency training;To gain international experience;Lack of insurance against work related risk	More than 10 years	Likely
2021/08/11 7:54:05 AM GMT+1	33	Female	Single		Christianity	Member (WACP/WACS/NPMCN)	Nigeria	Public University	Resident Doctor (in-training)	Community/Public Health	8	Enugu	Public Federal Government owned Health Facility	Rural	Unsatisfied	Undecided		Uncertainty about Government policies on health;Inadequacy of funding of the health sector;Lack of diagnostic equipments;Rising insecurity;Uncertainty of job security
2021/08/11 7:54:49 AM GMT+1	33	Female	Married	Non health worker	Christianity	MPH/MSc	Nigeria	Private University	Medical Officer	Community/Public Health	7	Rivers	Public State Government owned Health Facility	Urban	Unsatisfied	No			United Kingdom	As soon as I get employment abroad;As soon as the opportunity comes my way;In the next 2 years	Poor remuneration;Having to work extra hours without commensurate pay;Due to rising insecurity;Lack of social amenities;Lack of job security;To pursue international residency training;To acquire further training/skills;Lack of insurance against work related risk	Indefinitely	Unlikely
2021/08/11 7:55:33 AM GMT+1	30	Female	Married	Physician	Islam	MBBS	Nigeria	Public University	Medical Officer	Obstetrics & Gynaecology	7	Kwara	Private Health Facility	Semi-urban	Satisfied	No			Australia;Canada;Germany;Ireland;Nertherland;Qatar;Saudi Arabia;United Arab Emirate (UAE);United Kingdom	As soon as I get employment abroad	Poor remuneration;To augment monthly income;Lack of diagnostic facilities;Due to rising insecurity;Lack of social amenities;Lack of space to do specialist/residency training;Lack of job security;To pursue international residency training;To acquire further training/skills;To gain international experience	Undecided
2021/08/11 8:44:39 AM GMT+1	44yrs	Female	Married	Non health worker	Christianity	PhD	Nigeria	Public University	Resident Doctor (in-training)	Community/Public Health	20yrs	Enugu	Public Federal Government owned Health Facility	Urban	Unsatisfied	Undecided		Uncertainty about Government policies on health;Inadequacy of funding of the health sector;Inadequacy of remuneration;Lack of diagnostic equipments;Rising insecurity
2021/08/11 3:26:25 PM GMT+1	39	Male	Married	Non health worker	Islam	MBBS	Nigeria	Public University	Medical Officer	Gp	13	Gombe	Public State Government owned Health Facility	Semi-urban	Unsatisfied	Yes	Service to my country;Desire to maintain family ties
2021/08/11 3:27:37 PM GMT+1	29	Female	Married	Physician	Islam	MBBS	Nigeria	Public University	Resident Doctor (in-training)	Paediatrics	5years	Bornu	Public Federal Government owned Health Facility	Urban	Unsatisfied	Undecided		Uncertainty about Government policies on health;Inadequacy of funding of the health sector;Lack of diagnostic equipments;Rising insecurity;Lack of social amenities;Uncertainty of job security
2021/08/11 3:30:41 PM GMT+1	27yrs	Male	Single		Christianity	MBBS	Nigeria	Public University	Medical Officer	Obstetrics & Gynaecology	1yr	Gombe	Public Federal Government owned Health Facility	Semi-urban	Unsatisfied	No			Australia;Canada;Germany;Saudi Arabia;United Kingdom;United States of America	As soon as the opportunity comes my way	Poor remuneration;Delayed pay;Having to work extra hours without commensurate pay;To augment monthly income;Lack of diagnostic facilities;Lack of social amenities	Indefinitely	Very unlikely
2021/08/11 3:34:34 PM GMT+1	39	Female	Married	Non health worker	Islam	Member (WACP/WACS/NPMCN)	Nigeria	Public University	Resident Doctor (in-training)	Radiology	6 years	Gombe	Public Federal Government owned Health Facility	Urban	Unsatisfied	Yes	Desire to maintain family ties;To contribute my quota to the country's health system
2021/08/11 3:37:52 PM GMT+1	33	Female	Married	Non health worker	Islam	MBBS	Nigeria	Public University	Medical Officer	Paediatrics	4	Gombe	Public State Government owned Health Facility	Urban	Unsatisfied	Yes	Service to my country;Desire to maintain family ties;To contribute my quota to the country's health system
2021/08/11 3:49:17 PM GMT+1	30	Male	Married	Non physician health worker	Islam	MBBS	Sudan	Private University	Medical Officer	ENT	2 years	Adamawa	Public Federal Government owned Health Facility	Urban	Satisfied	No			Saudi Arabia	As soon as I finish up residency training	Poor remuneration;Irregular pay;Having to work extra hours without commensurate pay;Due to rising insecurity;To acquire further training/skills;To gain international experience;Lack of insurance against work related risk	6 - 10 years	Likely
2021/08/11 5:14:36 PM GMT+1	37	Male	Married	Non health worker	Christianity	MBBS	Nigeria	Public University	Medical Officer	Emergency Medicine	2	Ebonyi	Public Federal Government owned Health Facility	Urban	Unsatisfied	Undecided		Uncertainty about Government policies on health;Inadequacy of funding of the health sector;Inadequacy of remuneration;Lack of diagnostic equipments;Rising insecurity;Lack of social amenities;Uncertainty of job security
2021/08/11 5:22:49 PM GMT+1	39	Male	Married	Non health worker	Christianity	Member (WACP/WACS/NPMCN)	Nigeria	Public University	Resident Doctor (in-training)	Family Medicine	9 years	Kaduna	Public Federal Government owned Health Facility	Urban	Unsatisfied	Undecided		Uncertainty about Government policies on health;Inadequacy of funding of the health sector;Inadequacy of remuneration;Rising insecurity;Lack of social amenities;Uncertainty of job security	Undecided	As soon as I get employment abroad;As soon as the opportunity comes my way;As soon as I finish up residency training	Poor remuneration;Irregular pay;Delayed pay;Having to work extra hours without commensurate pay;To augment monthly income;Due to rising insecurity;To join family members living abroad;Lack of job security	More than 10 years	Unlikely
2021/08/11 5:39:51 PM GMT+1	45years	Female	Married	Non health worker	Christianity	Fellow (WACP/WACS/NPMCN)	Nigeria	Public University	Fellow (post training)	Radiation and Clinical Oncology	21 years	Ebonyi	Public Federal Government owned Health Facility	Semi-urban	Unsatisfied	Undecided		Uncertainty about Government policies on health;Inadequacy of funding of the health sector;Inadequacy of remuneration;Lack of diagnostic equipments;Rising insecurity;Lack of social amenities;Uncertainty of job security
2021/08/11 6:20:21 PM GMT+1	41	Male	Widowed	Non physician health worker	Christianity	Member (WACP/WACS/NPMCN)	Nigeria	Public University	Resident Doctor (in-training)	Paediatrics	15years	Benue	Public State Government owned Health Facility	Urban	Unsatisfied	Undecided		Uncertainty about Government policies on health;Inadequacy of funding of the health sector;Lack of diagnostic equipments;Rising insecurity;Lack of social amenities;Uncertainty of job security
2021/08/11 6:40:09 PM GMT+1	34	Female	Married	Non health worker	Christianity	Member (WACP/WACS/NPMCN)	Nigeria	Public University	Resident Doctor (in-training)	Internal Medicine	9 years	Benue	Public State Government owned Health Facility	Semi-urban	Very unsatisfied	Undecided		Inadequacy of remuneration;Rising insecurity;Lack of social amenities;Uncertainty of job security
2021/08/11 8:41:51 PM GMT+1	27	Female	Single		Islam	Member (WACP/WACS/NPMCN)	India	Private University	Resident Doctor (in-training)	Family Medicine	5	Zamfara	Public Federal Government owned Health Facility	Semi-urban	Very unsatisfied	Undecided		Uncertainty about Government policies on health;Inadequacy of funding of the health sector;Lack of diagnostic equipments;Rising insecurity;Uncertainty of job security
2021/08/11 8:47:23 PM GMT+1	36	Male	Married	Non health worker	Christianity	MBBS	Nigeria	Public University	Medical Officer	Internal Medicine	12	Zamfara	Public Federal Government owned Health Facility	Urban	Unsatisfied	Undecided		Uncertainty about Government policies on health;Inadequacy of funding of the health sector;Inadequacy of remuneration;Lack of diagnostic equipments;Rising insecurity;Lack of social amenities
2021/08/11 8:51:45 PM GMT+1	28	Male	Single		Islam	MBBS	Nigeria	Public University	Medical Officer	Laboratory Medicine	1 year	Zamfara	Public Federal Government owned Health Facility	Semi-urban	Very unsatisfied	No			France;Saudi Arabia;United Arab Emirate (UAE)	As soon as the opportunity comes my way;In the next 3 - 5 years time	Poor remuneration;Irregular pay;Delayed pay;Lack of diagnostic facilities	6 - 10 years	Very likely
2021/08/11 8:52:05 PM GMT+1	40	Male	Married	Non health worker	Islam	MBBS	Nigeria	Public University	Resident Doctor (in-training)	Family Medicine	6 years	Zamfara	Public Federal Government owned Health Facility	Semi-urban	Unsatisfied	No			Saudi Arabia	As soon as I finish up residency training	Poor remuneration	More than 10 years	Likely
2021/08/11 8:56:43 PM GMT+1	37	Male	Married	Non physician health worker	Christianity	MBBS	Nigeria	Public University	Medical Officer	Obstetrics & Gynaecology	6years	Zamfara	Public Federal Government owned Health Facility	Semi-urban	Very unsatisfied	No			Canada;Saudi Arabia;United Kingdom;United States of America	As soon as the opportunity comes my way;As soon as I pass my plab or as soon as SAUDI ARABIA starts taking medical officers again.	Poor remuneration;Having to work extra hours without commensurate pay;Lack of diagnostic facilities;Due to rising insecurity;Lack of space to do specialist/residency training;To pursue international residency training	6 - 10 years	Likely
2021/08/11 8:57:51 PM GMT+1	24	Male	Single		Islam	MBBS	Nigeria	Public University	Medical Officer	Surgery	6	Sokoto	Public Federal Government owned Health Facility	Urban	Very unsatisfied	No			Qatar;Saudi Arabia;United Arab Emirate (UAE);United Kingdom	As soon as the opportunity comes my way	Poor remuneration;Irregular pay;Delayed pay;Having to work extra hours without commensurate pay;Lack of diagnostic facilities;Due to rising insecurity;Lack of social amenities;Lack of job security;To pursue international residency training;To acquire further training/skills;To gain international experience;Lack of insurance against work related risk	More than 10 years	Likely
2021/08/11 9:37:35 PM GMT+1	32	Male	Married	Non physician health worker	Islam	MBBS	Nigeria	Public University	Resident Doctor (in-training)	Psychiatry	Four	Kano	Public Federal Government owned Health Facility	Urban	Unsatisfied	Undecided		Uncertainty about Government policies on health;Inadequacy of funding of the health sector;Inadequacy of remuneration;Lack of diagnostic equipments;Rising insecurity;Uncertainty of job security
2021/08/11 10:31:07 PM GMT+1	41	Male	Married	Non health worker	Christianity	Fellow (WACP/WACS/NPMCN)	Nigeria	Public University	Fellow (post training)	Obstetrics & Gynaecology	13	Ebonyi	Public Federal Government owned Health Facility	Urban	Unsatisfied	No			Australia;Germany;Grenada;Qatar;Saudi Arabia;Trinida and Tobago;United Arab Emirate (UAE);United Kingdom;United States of America	As soon as I get employment abroad;As soon as the opportunity comes my way	Poor remuneration;Lack of diagnostic facilities;Due to rising insecurity;Lack of social amenities;To acquire further training/skills	Indefinitely	Unlikely
2021/08/12 4:00:15 AM GMT+1	37	Female	Married	Non health worker	Christianity	Fellow (WACP/WACS/NPMCN)	Nigeria	Public University	Fellow (post training)	Community/Public Health	14	Bayelsa	Public Federal Government owned Health Facility	Semi-urban	Satisfied	Yes	Service to my country
2021/08/12 5:49:41 AM GMT+1	51	Male	Married	Non physician health worker	Islam	MBBS	Nigeria	Private University	Medical Officer	Family Medicine	12yr	Zamfara	Public Federal Government owned Health Facility	Urban	Unsatisfied	Yes	Service to my country;Desire to maintain family ties;To contribute my quota to the country's health system;In anticipation for a better tomorrow;I feel age is no longer on my side to travel outside for professional practice
2021/08/12 9:08:47 AM GMT+1	29	Female	Married	Non health worker	Christianity	MBBS	Nigeria	Public University	Medical Officer	Psychiatry	3yrs	Rivers	Private Health Facility	Urban	Unsatisfied	No			Canada;United Kingdom		Poor remuneration;Irregular pay;Delayed pay;Having to work extra hours without commensurate pay;To augment monthly income;Lack of diagnostic facilities;Due to rising insecurity;Lack of social amenities;Lack of space to do specialist/residency training;Lack of job security;To pursue international residency training;To acquire further training/skills;To gain international experience;Lack of insuran…	Undecided
2021/08/12 9:09:52 AM GMT+1	32 yrs	Female	Married	Non health worker	Christianity	Member (WACP/WACS/NPMCN)	Nigeria	Public University	Resident Doctor (in-training)	Laboratory Medicine	10	Enugu	Public Federal Government owned Health Facility	Semi-urban	Very unsatisfied	Undecided		Uncertainty about Government policies on health;Inadequacy of funding of the health sector;Inadequacy of remuneration;Lack of diagnostic equipments;Rising insecurity;Lack of social amenities;Uncertainty of job security;Lack of job satisfactions and professional growth stagnation by those who are supposed to guide and encourage you in the profession	United States of America	As soon as the opportunity comes my way	Poor remuneration;Lack of diagnostic facilities;Due to rising insecurity;Lack of social amenities;To pursue international residency training;To acquire further training/skills;To gain international experience;Lack of insurance against work related risk;Lack if motivation and poor supervision frim unmotivated and poorly exoosed suoeriors	Indefinitely	Very unlikely
2021/08/12 9:46:16 AM GMT+1	34	Male	Married	Non health worker	Christianity	MBBS	Nigeria	Public University	Medical Officer	Community/Public Health	6 years	Gombe	Public State Government owned Health Facility	Rural	Very unsatisfied	Undecided		Uncertainty about Government policies on health;Inadequacy of funding of the health sector;Inadequacy of remuneration;Lack of diagnostic equipments;Lack of social amenities
2021/08/12 10:29:50 AM GMT+1	61	Female	Married	Non health worker	Christianity	Fellow (WACP/WACS/NPMCN)	Nigeria	Public University	Fellow (post training)	Paediatrics	37	Enugu	Public Federal Government owned Health Facility	Semi-urban	Unsatisfied	Yes	Desire to maintain family ties;To contribute my quota to the country's health system;I feel it is too late for me to travel outside for professional practice;I feel age is no longer on my side to travel outside for professional practice
2021/08/12 12:24:02 PM GMT+1	30	Male	Married	Non health worker	Islam	MBBS	Russia	Public University	Resident Doctor (in-training)	Community/Public Health	6	Lagos	Public Federal Government owned Health Facility	Urban	Very unsatisfied	Undecided		Uncertainty about Government policies on health;Inadequacy of funding of the health sector;Inadequacy of remuneration;Rising insecurity;Lack of social amenities;Uncertainty of job security	Qatar;Saudi Arabia;United Kingdom;United States of America
2021/08/12 2:11:14 PM GMT+1	38	Female	Married	Non health worker	Islam	MBBS	Nigeria	Public University	Medical Officer	Obstetrics & Gynaecology	5	Gombe	Public Federal Government owned Health Facility	Urban	Very unsatisfied	No			Saudi Arabia	As soon as the opportunity comes my way	Poor remuneration;Irregular pay;Delayed pay;Having to work extra hours without commensurate pay;To augment monthly income;Lack of diagnostic facilities;Lack of job security;Lack of insurance against work related risk	Indefinitely	Unlikely
2021/08/12 3:36:22 PM GMT+1	40	Female	Married	Non health worker	Christianity	Member (WACP/WACS/NPMCN)	Nigeria	Public University	Resident Doctor (in-training)	Family Medicine	13 years	Ebonyi	Public Federal Government owned Health Facility	Urban	Unsatisfied	Yes	Desire to maintain family ties;To contribute my quota to the country's health system;In anticipation for a better tomorrow	Uncertainty about Government policies on health;Inadequacy of remuneration;Lack of diagnostic equipments;Rising insecurity;Uncertainty of job security
2021/08/12 3:39:59 PM GMT+1	38	Female	Married	Non health worker	Christianity	Member (WACP/WACS/NPMCN)	Nigeria	Public University	Resident Doctor (in-training)	Community/Public Health	10 years	Edo	Public Federal Government owned Health Facility	Rural	Unsatisfied	Undecided		Rising insecurity
2021/08/12 3:45:50 PM GMT+1	27	Male	Single		Islam	MBBS	Nigeria	Public University	House Officer	Radiology	1	Kano	Public State Government owned Health Facility	Semi-urban	Unsatisfied	No			Australia;Saudi Arabia	In the next 2 years	Poor remuneration;Having to work extra hours without commensurate pay;Lack of diagnostic facilities	6 - 10 years	Likely
2021/08/12 3:48:13 PM GMT+1	47years	Female	Married	Non health worker	Christianity	MBBS	Nigeria	Public University	Medical Officer	Medical officer	19 years	Ebonyi	Private Health Facility	Urban	Very unsatisfied	Undecided	Desire to maintain family ties	Uncertainty about Government policies on health
2021/08/12 3:51:03 PM GMT+1	40 years	Male	Married	Physician	Christianity	Fellow (WACP/WACS/NPMCN)	Nigeria	Public University	Fellow (post training)	Paediatrics	13 years	Edo	Private Health Facility	Urban	Satisfied	Yes	Service to my country;To contribute my quota to the country's health system;In anticipation for a better tomorrow
2021/08/12 3:52:14 PM GMT+1	48	Female	Married	Non health worker	Islam	DrPH	Nigeria	Public University	Fellow (post training)	Community/Public Health	19 yrs	FCT Abuja	Public Federal Government owned Health Facility	Urban	Very unsatisfied	Undecided		Uncertainty about Government policies on health;Inadequacy of funding of the health sector;Inadequacy of remuneration;Lack of diagnostic equipments;Rising insecurity;Lack of social amenities;Uncertainty of job security;Lack of mentorship
2021/08/12 3:56:04 PM GMT+1	30	Male	Single		Christianity	MBBS	Nigeria	Private University	House Officer	Obstetrics & Gynaecology	1	Edo	Public Federal Government owned Health Facility	Rural	Unsatisfied	Undecided		Uncertainty about Government policies on health;Inadequacy of funding of the health sector;Rising insecurity;Uncertainty of job security
2021/08/12 4:18:08 PM GMT+1	40	Female	Married	Non health worker	Christianity	Member (WACP/WACS/NPMCN)	Nigeria	Public University	Resident Doctor (in-training)	Community/Public Health	13	Ebonyi	Public Federal Government owned Health Facility	Urban	Unsatisfied	No			Australia;Canada;United Kingdom	In the next 2 years	Due to rising insecurity;Lack of job security	Undecided	Very likely
2021/08/12 4:54:54 PM GMT+1	42	Female	Single		Christianity	Member (WACP/WACS/NPMCN)	Nigeria	Public University	Resident Doctor (in-training)	Community/Public Health	18	Edo	Public Federal Government owned Health Facility	Rural	Unsatisfied	Yes	Desire to maintain family ties;In anticipation for a better tomorrow;I feel it is too late for me to travel outside for professional practice;I feel age is no longer on my side to travel outside for professional practice
2021/08/12 5:32:25 PM GMT+1	39	Male	Married	Non health worker	Christianity	Fellow (WACP/WACS/NPMCN)	Nigeria	Public University	Fellow (post training)	Obstetrics & Gynaecology	13	Delta	Public State Government owned Health Facility	Urban	Unsatisfied	Yes	Service to my country;To contribute my quota to the country's health system;In anticipation for a better tomorrow
2021/08/12 7:04:29 PM GMT+1	36	Male	Married	Physician	Christianity	Member (WACP/WACS/NPMCN)	Nigeria	Public University	Resident Doctor (in-training)	Internal Medicine	12years.	Osun	Public Federal Government owned Health Facility	Rural	Very unsatisfied	No			Qatar;United Kingdom;United States of America	As soon as I get employment abroad	Poor remuneration;Lack of diagnostic facilities;Due to rising insecurity;Lack of social amenities;Lack of space to do specialist/residency training;Lack of job security;To acquire further training/skills;To gain international experience;Lack of insurance against work related risk	Indefinitely	Very unlikely
2021/08/12 7:08:18 PM GMT+1	35years	Female	Married	Non health worker	Islam	Member (WACP/WACS/NPMCN)	Nigeria	Public University	Resident Doctor (in-training)	Obstetrics & Gynaecology	12years	FCT Abuja	Public Federal Government owned Health Facility	Urban	Unsatisfied	No			Saudi Arabia;United Kingdom	In the next 3 - 5 years time	Poor remuneration;Having to work extra hours without commensurate pay;To augment monthly income;Due to rising insecurity;To gain international experience	Indefinitely	Very unlikely
2021/08/12 7:12:49 PM GMT+1	37	Male	Single		Christianity	Member (WACP/WACS/NPMCN)	Nigeria	Public University	Resident Doctor (in-training)	Orthopaedics	12	Lagos	Public Federal Government owned Health Facility	Urban	Satisfied	Yes	Desire to maintain family ties;To contribute my quota to the country's health system;I feel age is no longer on my side to travel outside for professional practice
2021/08/12 7:13:39 PM GMT+1	34	Female	Married	Physician	Christianity	Member (WACP/WACS/NPMCN)	Nigeria	Public University	Resident Doctor (in-training)	Ophthalmology	10	Osun	Public Federal Government owned Health Facility	Semi-urban	Unsatisfied	No			United States of America	As soon as I finish up residency training	Poor remuneration;Having to work extra hours without commensurate pay;To augment monthly income;Lack of diagnostic facilities;Due to rising insecurity;Lack of social amenities;To join family members living abroad;Lack of job security;To pursue international residency training;To acquire further training/skills;To gain international experience;Lack of insurance against work related risk	Undecided	Likely
2021/08/12 7:14:31 PM GMT+1	43	Female	Married	Non health worker	Christianity	MBBS	Nigeria	Public University	Medical Officer	Community/Public Health	15	Lagos	Private Health Facility	Urban	Satisfied	No			United Kingdom	As soon as I get employment abroad	To augment monthly income	More than 10 years	Very unlikely
2021/08/12 7:19:56 PM GMT+1	38	Male	Married	Physician	Islam	Fellow (WACP/WACS/NPMCN)	Nigeria	Public University	Fellow (post training)	Internal Medicine	12 years	Kogi	Public Federal Government owned Health Facility	Urban	Unsatisfied	Undecided		Uncertainty about Government policies on health;Inadequacy of funding of the health sector;Lack of diagnostic equipments;Rising insecurity;Lack of social amenities
2021/08/12 7:34:06 PM GMT+1	36 years	Male	Married	Non health worker	Islam	Member (WACP/WACS/NPMCN)	Nigeria	Public University	Resident Doctor (in-training)	Anaesthesia/Intensive Care	10 years	Osun	Public Federal Government owned Health Facility	Semi-urban	Unsatisfied	Undecided		Uncertainty about Government policies on health
2021/08/12 7:38:30 PM GMT+1	40	Male	Married	Non health worker	Christianity	Member (WACP/WACS/NPMCN)	Nigeria	Public University	Resident Doctor (in-training)	Laboratory Medicine	12	Osun	Public Federal Government owned Health Facility	Semi-urban	Satisfied	Undecided		Inadequacy of funding of the health sector;Inadequacy of remuneration;Rising insecurity	Australia;Canada		Poor remuneration;Having to work extra hours without commensurate pay;Due to rising insecurity;To pursue international residency training
2021/08/12 7:42:23 PM GMT+1	44	Male	Married	Non health worker	Christianity	MPH/MSc	Nigeria	Public University	Medical Officer	Family Medicine	15	Lagos	Public State Government owned Health Facility	Semi-urban	Unsatisfied	No			Nertherland	In the next 2 years	Poor remuneration;Having to work extra hours without commensurate pay;Lack of diagnostic facilities;Lack of social amenities;Lack of space to do specialist/residency training;To pursue international residency training;To acquire further training/skills;To gain international experience;Lack of insurance against work related risk	6 - 10 years	Likely
2021/08/12 7:46:36 PM GMT+1	43years	Male	Married	Non health worker	Christianity	MPH/MSc	Nigeria	Public University	Medical Officer	Anaesthesia/Intensive Care	14years	Lagos	Public State Government owned Health Facility	Urban	Very unsatisfied	No			Australia;Canada;South Africa;United Kingdom;United States of America	As soon as the opportunity comes my way	Poor remuneration;Having to work extra hours without commensurate pay;To augment monthly income;Lack of diagnostic facilities;Due to rising insecurity;Lack of social amenities;Lack of space to do specialist/residency training;To pursue international residency training;To acquire further training/skills;To gain international experience;Lack of insurance against work related risk	Indefinitely	Very unlikely
2021/08/12 8:10:05 PM GMT+1	30	Female	Married	Physician	Christianity	MBBS	Nigeria	Public University	Medical Officer	Family Medicine	6	Lagos	Public State Government owned Health Facility	Urban	Unsatisfied	No			Belgium;United Kingdom	As soon as I get employment abroad	Poor remuneration;Having to work extra hours without commensurate pay;To augment monthly income;Lack of diagnostic facilities;Due to rising insecurity;Lack of social amenities;To acquire further training/skills;To gain international experience;Lack of insurance against work related risk	Indefinitely	Unlikely
2021/08/12 8:23:28 PM GMT+1	28	Female	Married	Non health worker	Islam	MBBS	Nigeria	Public University	Medical Officer	Obstetrics & Gynaecology	5	Lagos	Public State Government owned Health Facility	Urban	Unsatisfied	No			Saudi Arabia;United Kingdom	As soon as I get employment abroad;As soon as the opportunity comes my way;In few months time	Poor remuneration;Having to work extra hours without commensurate pay;To augment monthly income;Lack of diagnostic facilities;Due to rising insecurity;Lack of social amenities;To pursue international residency training;To acquire further training/skills;To gain international experience;Lack of insurance against work related risk	More than 10 years	Unlikely
2021/08/12 8:26:05 PM GMT+1	43 years	Male	Married	Non health worker	Christianity	Fellow (WACP/WACS/NPMCN)	Nigeria	Public University	Fellow (post training)	Paediatrics	13years	Abia	Public Federal Government owned Health Facility	Urban	Unsatisfied	Undecided		Uncertainty about Government policies on health;Inadequacy of funding of the health sector;Inadequacy of remuneration;Lack of diagnostic equipments;Rising insecurity;Lack of social amenities;Lack of requisite specialty training for me in Nigeria
2021/08/12 8:35:52 PM GMT+1	36	Female	Married	Non health worker	Christianity	MBBS	Nigeria	Public University	Medical Officer	Family Medicine	6years	Lagos	Public State Government owned Health Facility	Semi-urban	Very unsatisfied	No			Australia;Canada;Saudi Arabia;United Kingdom	In few months time	Poor remuneration;Having to work extra hours without commensurate pay;Lack of diagnostic facilities;Due to rising insecurity;To acquire further training/skills;To gain international experience;Lack of insurance against work related risk	Indefinitely	Very unlikely
[truncated: 97 more rows]
